# Supplementary material for: 4-Meth­oxy­benzamidinium acetate
Source: Acta Crystallogr Sect E Struct Rep Online. 2012 Nov 3;68(Pt 12):o3277. doi: 10.1107/S1600536812044911 (PMC3588825; doi:10.1107/S1600536812044911)
Supplement: Supplementary file 1 [file e-68-o3277-sup1.cif]

##############################################################################
#                                                                            #
# This CIF contains the data in a paper accepted for publication in          #
# Acta Crystallographica Section E. It conforms to the requirements of       #
# Notes for Authors for Acta Crystallographica Section E, and has been       #
# peer reviewed under the auspices of the IUCr Commission on Journals.       #
#                                                                            #
# Full details of the Crystallographic Information File format               #
# are given in the paper "The Crystallographic Information File (CIF):       #
# a New Standard Archive File for Crystallography" by S. R. Hall, F. H.      #
# Allen and I. D. Brown [Acta Cryst. (1991), A47, 655-685].                  #
#                                                                            #
# The current version of the core CIF dictionary is obtainable from          #
# ftp://ftp.iucr.org/pub/cif_core.dic.                                       #
#                                                                            #
# Software is freely available for graphical display of the structure(s)     #
# in this CIF. For information consult the CIF software page                 #
# http://www.iucr.org/resources/cif/software.                                #
#                                                                            #
# This file may be used for bona fide research purposes within the           #
# scientific community so long as proper attribution is given to the journal # 
# article from which it was obtained.                                        #
#                                                                            #
##############################################################################
data_global
_audit_creation_method
;
CrysAlis RED, Oxford Diffraction Ltd.,
Version 1.171.32.15 (release 10-01-2008 CrysAlis171 .NET)
(compiled Jan 10 2008,16:37:18)
;
_journal_date_recd_electronic     2012-10-29
_journal_date_accepted     2012-10-30
_journal_name_full     'Acta Crystallographica, Section E'
_journal_year     2012
_journal_volume     68
_journal_issue     12
_journal_page_first     o3277
_journal_page_last     o3277
_journal_paper_category     QO
_journal_paper_doi     10.1107/S1600536812044911
_journal_coeditor_code     TK5166
_publ_contact_author_name     'Prof. Gustavo Portalone'
_publ_contact_author_address
;
Chemistry Department
University of Rome I `La Sapienza'
P.le A. Moro, 5
I-00185 Rome
Italy
;
_publ_contact_author_email     'g.portalone@caspur.it'
_publ_contact_author_fax     '39 6 4991 3819'
_publ_contact_author_phone     '39 6 4991 3106'
_publ_section_title
;
4-Methoxybenzamidinium acetate
;
loop_
    _publ_author_name
    _publ_author_address
    'Simona Irrera'
;
Chemistry Department
"Sapienza" University of Rome
P.le A. Moro, 5
I-00185 Rome
Italy
;
    'Gustavo Portalone'
;
Chemistry Department
"Sapienza" University of Rome
P.le A. Moro, 5
I-00185 Rome
Italy
;
data_I
_audit_creation_method     SHELXL-97
_chemical_name_systematic
;
4-Methoxybenzamidinium acetate
;
_chemical_name_common     ?
_chemical_formula_moiety     'C8 H11 N2 O +, C2 H3 O2 -'
_chemical_formula_sum     'C10 H14 N2 O3'
_chemical_formula_iupac     'C8 H11 N2 O +, C2 H3 O2 -'
_chemical_formula_weight     210.23
_chemical_melting_point     ?
_symmetry_cell_setting     monoclinic
_symmetry_space_group_name_H-M     'P 21/n'
_symmetry_space_group_name_Hall     '-P 2yn'
loop_
    _symmetry_equiv_pos_as_xyz
    'x, y, z'
    '-x+1/2, y+1/2, -z+1/2'
    '-x, -y, -z'
    'x-1/2, -y-1/2, z-1/2'
_cell_length_a     8.7591(14)
_cell_length_b     6.5478(8)
_cell_length_c     19.456(3)
_cell_angle_alpha     90.00
_cell_angle_beta     102.580(14)
_cell_angle_gamma     90.00
_cell_volume     1089.0(3)
_cell_formula_units_Z     4
_cell_measurement_reflns_used     3220
_cell_measurement_theta_min     2.8322
_cell_measurement_theta_max     28.8598
_cell_measurement_temperature     298(2)
_exptl_crystal_description     'tablets'
_exptl_crystal_colour     'colourless'
_exptl_crystal_size_max     0.21
_exptl_crystal_size_mid     0.18
_exptl_crystal_size_min     0.15
_exptl_crystal_density_diffrn     1.282
_exptl_crystal_density_meas     ?
_exptl_crystal_density_method     'not measured'
_exptl_crystal_F_000     448
_exptl_absorpt_coefficient_mu     0.096
_exptl_absorpt_correction_type     multi-scan
_exptl_absorpt_process_details
;
(CrysAlis PRO; Agilent, 2011)
;
_exptl_absorpt_correction_T_min     0.9802
_exptl_absorpt_correction_T_max     0.9858
_exptl_special_details
;
;
_diffrn_ambient_temperature     298(2)
_diffrn_radiation_type     MoK\a
_diffrn_radiation_wavelength     0.71073
_diffrn_radiation_source     'Enhance (Mo) X-ray Source'
_diffrn_radiation_monochromator     'graphite'
_diffrn_measurement_device_type     'Oxford Diffraction Xcalibur S CCD'
_diffrn_measurement_method     '\w and \f'
_diffrn_detector_area_resol_mean     16.0696
_diffrn_reflns_number     14433
_diffrn_reflns_av_R_equivalents     0.0401
_diffrn_reflns_av_sigmaI/netI     0.0277
_diffrn_reflns_theta_min     3.29
_diffrn_reflns_theta_max     26.98
_diffrn_reflns_theta_full     26.98
_diffrn_measured_fraction_theta_max     0.996
_diffrn_measured_fraction_theta_full     0.996
_diffrn_reflns_limit_h_min     -11
_diffrn_reflns_limit_h_max     11
_diffrn_reflns_limit_k_min     -8
_diffrn_reflns_limit_k_max     8
_diffrn_reflns_limit_l_min     -24
_diffrn_reflns_limit_l_max     24
_diffrn_standards_number     ?
_diffrn_standards_interval_count     ?
_diffrn_standards_interval_time     ?
_diffrn_standards_decay_%     ?
_refine_special_details
;
Refinement of <i>F</i>^2^ against ALL reflections. The weighted <i>R</i>-factor
<i>wR</i> and goodness of fit <i>S</i> are based on <i>F</i>^2^, conventional
<i>R</i>-factors <i>R</i> are based on <i>F</i>, with <i>F</i> set to zero for
negative <i>F</i>^2^. The threshold expression of <i>F</i>^2^ >
2\s(<i>F</i>^2^) is used only for calculating <i>R</i>-factors(gt) <i>etc</i>.
and is not relevant to the choice of reflections for refinement.
<i>R</i>-factors based on <i>F</i>^2^ are statistically about twice as large
as those based on <i>F</i>, and <i>R</i>- factors based on ALL data will be
even larger.
;
_reflns_number_total     2365
_reflns_number_gt     1834
_reflns_threshold_expression     I>2\s(I)
_refine_ls_structure_factor_coef     Fsqd
_refine_ls_matrix_type     full
_refine_ls_R_factor_all     0.0749
_refine_ls_R_factor_gt     0.0556
_refine_ls_wR_factor_gt     0.1304
_refine_ls_wR_factor_ref     0.1412
_refine_ls_goodness_of_fit_ref     1.077
_refine_ls_restrained_S_all     1.077
_refine_ls_number_reflns     2365
_refine_ls_number_parameters     156
_refine_ls_number_restraints     0
_refine_ls_hydrogen_treatment     mixed
_refine_ls_weighting_scheme     calc
_refine_ls_weighting_details
         'calc w=1/[\s^2^(Fo^2^)+(0.0561P)^2^+0.3698P] where P=(Fo^2^+2Fc^2^)/3'
_atom_sites_solution_hydrogens     geom
_atom_sites_solution_primary     direct
_atom_sites_solution_secondary     difmap
_refine_ls_shift/su_max     0.000
_refine_ls_shift/su_mean     0.000
_refine_diff_density_max     0.211
_refine_diff_density_min     -0.147
_refine_ls_extinction_method     none
_refine_ls_extinction_coef     ?
loop_
    _atom_type_symbol
    _atom_type_description
    _atom_type_scat_dispersion_real
    _atom_type_scat_dispersion_imag
    _atom_type_scat_source
    'C' 'C' 0.0033 0.0016
                         'International Tables Vol C Tables 4.2.6.8 and 6.1.1.4'
    'H' 'H' 0.0000 0.0000
                         'International Tables Vol C Tables 4.2.6.8 and 6.1.1.4'
    'N' 'N' 0.0061 0.0033
                         'International Tables Vol C Tables 4.2.6.8 and 6.1.1.4'
    'O' 'O' 0.0106 0.0060
                         'International Tables Vol C Tables 4.2.6.8 and 6.1.1.4'
_computing_data_collection     'CrysAlis PRO (Agilent, 2011)'
_computing_cell_refinement     'CrysAlis PRO (Agilent, 2011)'
_computing_data_reduction     'CrysAlis PRO (Agilent, 2011)'
_computing_structure_solution     'SIR97 (Altomare <i>et al.</i>, 1999)'
_computing_structure_refinement     'SHELXL97 (Sheldrick, 2008)'
_computing_molecular_graphics     'ORTEP-3 (Farrugia, 1997)'
_computing_publication_material     'WinGX (Farrugia, 1999)'
loop_
    _atom_site_type_symbol
    _atom_site_label
    _atom_site_fract_x
    _atom_site_fract_y
    _atom_site_fract_z
    _atom_site_U_iso_or_equiv
    _atom_site_adp_type
    _atom_site_calc_flag
    _atom_site_refinement_flags
    _atom_site_occupancy
    _atom_site_symmetry_multiplicity
    _atom_site_disorder_assembly
    _atom_site_disorder_group
    O O3 0.2977(2) 1.0070(2) 0.35136(8) 0.0624(5) Uani d . 1 1 . .
    N N1 -0.0153(2) 0.1780(3) 0.42774(8) 0.0453(4) Uani d . 1 1 . .
    H H1A -0.074(3) 0.064(4) 0.4296(12) 0.063(7) Uiso d . 1 1 . .
    H H1B 0.054(3) 0.217(4) 0.4677(13) 0.063(7) Uiso d . 1 1 . .
    N N2 -0.1170(2) 0.2005(3) 0.31128(9) 0.0468(4) Uani d . 1 1 . .
    H H2A -0.175(3) 0.081(4) 0.3149(12) 0.070(7) Uiso d . 1 1 . .
    H H2B -0.133(3) 0.261(3) 0.2696(13) 0.055(6) Uiso d . 1 1 . .
    C C1 0.0643(2) 0.4636(3) 0.36478(9) 0.0343(4) Uani d . 1 1 . .
    C C2 0.1370(2) 0.5636(3) 0.42564(10) 0.0449(5) Uani d . 1 1 . .
    H H2 0.1318 0.5077 0.4690 0.054 Uiso calc R 1 1 . .
    C C3 0.2173(2) 0.7446(3) 0.42381(10) 0.0472(5) Uani d . 1 1 . .
    H H3 0.2659 0.8088 0.4655 0.057 Uiso calc R 1 1 . .
    C C4 0.2248(2) 0.8294(3) 0.35969(10) 0.0429(5) Uani d . 1 1 . .
    C C5 0.1539(3) 0.7298(4) 0.29855(10) 0.0584(6) Uani d . 1 1 . .
    H H5 0.1594 0.7856 0.2552 0.070 Uiso calc R 1 1 . .
    C C6 0.0756(3) 0.5502(3) 0.30090(10) 0.0510(5) Uani d . 1 1 . .
    H H6 0.0293 0.4849 0.2591 0.061 Uiso calc R 1 1 . .
    C C7 -0.0247(2) 0.2737(3) 0.36775(9) 0.0356(4) Uani d . 1 1 . .
    C C8 0.3954(3) 1.0997(4) 0.41088(13) 0.0624(6) Uani d . 1 1 . .
    H H8A 0.3323(10) 1.130(2) 0.4474(7) 0.094 Uiso calc R 1 1 . .
    H H8B 0.4395(17) 1.231(2) 0.3962(3) 0.094 Uiso calc R 1 1 . .
    H H8C 0.4838(17) 1.0040(17) 0.4315(6) 0.094 Uiso calc R 1 1 . .
    O O1 -0.20216(18) -0.1693(2) 0.44118(7) 0.0548(4) Uani d . 1 1 . .
    O O2 -0.29092(18) -0.1444(2) 0.32662(7) 0.0550(4) Uani d . 1 1 . .
    C C9 -0.2818(2) -0.2339(3) 0.38404(9) 0.0390(4) Uani d . 1 1 . .
    C C10 -0.3743(3) -0.4258(3) 0.38417(12) 0.0606(6) Uani d . 1 1 . .
    H H10A -0.3120(10) -0.5337(17) 0.3841(9) 0.091 Uiso calc R 1 1 . .
    H H10B -0.4519(17) -0.4292(13) 0.3458(7) 0.091 Uiso calc R 1 1 . .
    H H10C -0.4143(17) -0.4291(12) 0.4226(7) 0.091 Uiso calc R 1 1 . .
loop_
    _atom_site_aniso_label
    _atom_site_aniso_U_11
    _atom_site_aniso_U_22
    _atom_site_aniso_U_33
    _atom_site_aniso_U_12
    _atom_site_aniso_U_13
    _atom_site_aniso_U_23
    O3 0.0827(11) 0.0586(9) 0.0449(9) -0.0302(8) 0.0113(8) 0.0040(7)
    N1 0.0564(11) 0.0443(10) 0.0298(8) -0.0120(8) -0.0020(7) 0.0052(7)
    N2 0.0613(11) 0.0439(10) 0.0293(9) -0.0095(8) -0.0034(8) 0.0040(7)
    C1 0.0389(10) 0.0354(9) 0.0271(9) 0.0018(7) 0.0039(7) 0.0009(7)
    C2 0.0616(13) 0.0460(11) 0.0263(9) -0.0063(9) 0.0076(8) 0.0021(8)
    C3 0.0616(13) 0.0474(11) 0.0302(10) -0.0119(9) 0.0049(9) -0.0056(8)
    C4 0.0485(11) 0.0423(10) 0.0379(10) -0.0043(8) 0.0092(8) 0.0012(8)
    C5 0.0798(16) 0.0647(14) 0.0292(10) -0.0221(12) 0.0083(10) 0.0075(9)
    C6 0.0686(14) 0.0545(12) 0.0270(10) -0.0158(10) 0.0037(9) -0.0019(8)
    C7 0.0411(10) 0.0358(9) 0.0279(9) 0.0021(7) 0.0030(7) 0.0007(7)
    C8 0.0673(15) 0.0587(14) 0.0587(14) -0.0234(11) 0.0086(12) -0.0064(11)
    O1 0.0657(10) 0.0627(9) 0.0293(7) -0.0192(7) -0.0045(6) 0.0027(6)
    O2 0.0742(10) 0.0551(9) 0.0281(7) -0.0154(7) -0.0053(7) 0.0019(6)
    C9 0.0376(10) 0.0436(10) 0.0330(10) -0.0009(8) 0.0014(8) -0.0003(8)
    C10 0.0608(14) 0.0558(13) 0.0603(15) -0.0123(11) 0.0023(12) 0.0026(11)
_geom_special_details
;
All s.u.'s (except the s.u. in the dihedral angle between two l.s. planes) are
estimated using the full covariance matrix. The cell s.u.'s are taken into
account individually in the estimation of s.u.'s in distances, angles and
torsion angles; correlations between s.u.'s in cell parameters are only used
when they are defined by crystal symmetry. An approximate (isotropic)
treatment of cell s.u.'s is used for estimating s.u.'s involving l.s. planes.
;
loop_
    _geom_bond_atom_site_label_1
    _geom_bond_atom_site_label_2
    _geom_bond_site_symmetry_2
    _geom_bond_distance
    _geom_bond_publ_flag
    O3 C4 . 1.353(2) ?
    O3 C8 . 1.418(3) ?
    N1 C7 . 1.312(2) ?
    N1 H1A . 0.91(3) ?
    N1 H1B . 0.91(2) ?
    N2 C7 . 1.306(2) ?
    N2 H2A . 0.94(3) ?
    N2 H2B . 0.88(2) ?
    C1 C2 . 1.381(2) ?
    C1 C6 . 1.389(3) ?
    C1 C7 . 1.475(2) ?
    C2 C3 . 1.383(3) ?
    C2 H2 . 0.9300 ?
    C3 C4 . 1.380(3) ?
    C3 H3 . 0.9300 ?
    C4 C5 . 1.380(3) ?
    C5 C6 . 1.367(3) ?
    C5 H5 . 0.9300 ?
    C6 H6 . 0.9300 ?
    C8 H8A . 1.0093 ?
    C8 H8B . 1.0093 ?
    C8 H8C . 1.0093 ?
    O1 C9 . 1.250(2) ?
    O2 C9 . 1.249(2) ?
    C9 C10 . 1.495(3) ?
    C10 H10A . 0.8930 ?
    C10 H10B . 0.8930 ?
    C10 H10C . 0.8930 ?
loop_
    _geom_angle_atom_site_label_1
    _geom_angle_atom_site_label_2
    _geom_angle_atom_site_label_3
    _geom_angle_site_symmetry_1
    _geom_angle_site_symmetry_3
    _geom_angle
    _geom_angle_publ_flag
    C4 O3 C8 . . 119.11(16) ?
    C7 N1 H1A . . 120.0(14) ?
    C7 N1 H1B . . 121.9(15) ?
    H1A N1 H1B . . 118(2) ?
    C7 N2 H2A . . 119.1(14) ?
    C7 N2 H2B . . 123.6(14) ?
    H2A N2 H2B . . 117(2) ?
    C2 C1 C6 . . 117.64(17) ?
    C2 C1 C7 . . 120.99(16) ?
    C6 C1 C7 . . 121.36(16) ?
    C1 C2 C3 . . 121.77(17) ?
    C1 C2 H2 . . 119.1 ?
    C3 C2 H2 . . 119.1 ?
    C4 C3 C2 . . 119.52(17) ?
    C4 C3 H3 . . 120.2 ?
    C2 C3 H3 . . 120.2 ?
    O3 C4 C5 . . 116.00(17) ?
    O3 C4 C3 . . 124.78(17) ?
    C5 C4 C3 . . 119.22(18) ?
    C6 C5 C4 . . 120.83(18) ?
    C6 C5 H5 . . 119.6 ?
    C4 C5 H5 . . 119.6 ?
    C5 C6 C1 . . 121.01(18) ?
    C5 C6 H6 . . 119.5 ?
    C1 C6 H6 . . 119.5 ?
    N2 C7 N1 . . 118.69(18) ?
    N2 C7 C1 . . 120.84(16) ?
    N1 C7 C1 . . 120.45(16) ?
    O3 C8 H8A . . 109.5 ?
    O3 C8 H8B . . 109.5 ?
    H8A C8 H8B . . 109.5 ?
    O3 C8 H8C . . 109.5 ?
    H8A C8 H8C . . 109.5 ?
    H8B C8 H8C . . 109.5 ?
    O2 C9 O1 . . 123.45(18) ?
    O2 C9 C10 . . 117.82(16) ?
    O1 C9 C10 . . 118.71(17) ?
    C9 C10 H10A . . 109.5 ?
    C9 C10 H10B . . 109.5 ?
    H10A C10 H10B . . 109.5 ?
    C9 C10 H10C . . 109.5 ?
    H10A C10 H10C . . 109.5 ?
    H10B C10 H10C . . 109.5 ?
loop_
    _geom_torsion_atom_site_label_1
    _geom_torsion_atom_site_label_2
    _geom_torsion_atom_site_label_3
    _geom_torsion_atom_site_label_4
    _geom_torsion_site_symmetry_1
    _geom_torsion_site_symmetry_2
    _geom_torsion_site_symmetry_3
    _geom_torsion_site_symmetry_4
    _geom_torsion
    _geom_torsion_publ_flag
    C6 C1 C2 C3 . . . . 0.6(3) ?
    C7 C1 C2 C3 . . . . -178.24(18) ?
    C1 C2 C3 C4 . . . . 0.4(3) ?
    C8 O3 C4 C5 . . . . -169.3(2) ?
    C8 O3 C4 C3 . . . . 10.9(3) ?
    C2 C3 C4 O3 . . . . 178.89(19) ?
    C2 C3 C4 C5 . . . . -1.0(3) ?
    O3 C4 C5 C6 . . . . -179.3(2) ?
    C3 C4 C5 C6 . . . . 0.6(4) ?
    C4 C5 C6 C1 . . . . 0.5(4) ?
    C2 C1 C6 C5 . . . . -1.1(3) ?
    C7 C1 C6 C5 . . . . 177.8(2) ?
    C2 C1 C7 N2 . . . . 167.00(19) ?
    C6 C1 C7 N2 . . . . -11.9(3) ?
    C2 C1 C7 N1 . . . . -11.3(3) ?
    C6 C1 C7 N1 . . . . 169.9(2) ?
loop_
    _geom_hbond_atom_site_label_D
    _geom_hbond_atom_site_label_H
    _geom_hbond_atom_site_label_A
    _geom_hbond_site_symmetry_A
    _geom_hbond_distance_DH
    _geom_hbond_distance_HA
    _geom_hbond_distance_DA
    _geom_hbond_angle_DHA
    N1 H1A O1 . 0.91(3) 1.94(3) 2.847(2) 175(2)
    N1 H1B O1 3_556 0.91(2) 1.98(2) 2.832(2) 155(2)
    N2 H2A O2 . 0.94(3) 1.83(3) 2.776(2) 176(2)
    N2 H2B O2 2_455 0.88(2) 1.95(2) 2.817(2) 168(2)
_iucr_refine_instructions_details
;
TITL                                       exp_636
CELL   0.71073      8.759136    6.547796   19.455527   90.000  102.5799   90.000
ZERR         4      0.001416    0.000828    0.002539    0.000    0.0141    0.000
LATT  1
SYMM 1/2-X,1/2+Y,1/2-Z
SFAC        C       H       N       O
UNIT        40      56       8      12
L.S.      11
ACTA
TEMP 25
SIZE 0.21 0.18 0.15
CONF
BOND $H
HTAB
EQIV $1 [-x, -y, -z+1]
EQIV $2 [-x-1/2, y+1/2, -z+1/2]
HTAB N1 O1
HTAB N1 O1_$1
HTAB N2 O2
HTAB N2 O2_$2
FMAP      2
PLAN     30
OMIT -2 54
MPLA C1 C2 C3 C4 C5 C6
MPLA C1 C7 N1 N2
MPLA C9 O1 O2
WGHT      0.0561      0.3698
FVAR       7.20500
O3    4    0.297674    1.006986    0.351357    11.00000    0.08266    0.05859 =
         0.04487    0.00401    0.01133   -0.03016
N1    3   -0.015346    0.177951    0.427741    11.00000    0.05644    0.04432 =
         0.02978    0.00523   -0.00205   -0.01204
H1A   2   -0.074113    0.063999    0.429555    11.00000    0.06338
H1B   2    0.053710    0.216527    0.467704    11.00000    0.06346
N2    3   -0.117009    0.200453    0.311280    11.00000    0.06131    0.04389 =
         0.02928    0.00401   -0.00337   -0.00951
H2A   2   -0.174799    0.080716    0.314902    11.00000    0.06992
H2B   2   -0.133284    0.260703    0.269646    11.00000    0.05543
C1    1    0.064259    0.463622    0.364784    11.00000    0.03890    0.03544 =
         0.02714    0.00085    0.00387    0.00183
C2    1    0.136963    0.563604    0.425636    11.00000    0.06162    0.04595 =
         0.02630    0.00210    0.00756   -0.00633
AFIX  43
H2    2    0.131760    0.507684    0.469007    11.00000   -1.20000
AFIX   0
C3    1    0.217293    0.744638    0.423807    11.00000    0.06163    0.04738 =
         0.03017   -0.00555    0.00492   -0.01194
AFIX  43
H3    2    0.265883    0.808812    0.465486    11.00000   -1.20000
AFIX   0
C4    1    0.224824    0.829370    0.359685    11.00000    0.04853    0.04229 =
         0.03786    0.00124    0.00921   -0.00426
C5    1    0.153886    0.729816    0.298549    11.00000    0.07978    0.06468 =
         0.02920    0.00748    0.00826   -0.02207
AFIX  43
H5    2    0.159368    0.785623    0.255196    11.00000   -1.20000
AFIX   0
C6    1    0.075647    0.550185    0.300900    11.00000    0.06863    0.05446 =
         0.02696   -0.00189    0.00365   -0.01584
AFIX  43
H6    2    0.029338    0.484932    0.259094    11.00000   -1.20000
AFIX   0
C7    1   -0.024668    0.273747    0.367751    11.00000    0.04109    0.03575 =
         0.02785    0.00069    0.00296    0.00213
C8    1    0.395360    1.099659    0.410882    11.00000    0.06730    0.05871 =
         0.05869   -0.00645    0.00855   -0.02337
AFIX 138
H8A   2    0.332318    1.129988    0.447362    11.00000   -1.50000
H8B   2    0.439456    1.231006    0.396180    11.00000   -1.50000
H8C   2    0.483854    1.003961    0.431484    11.00000   -1.50000
AFIX   0
O1    4   -0.202162   -0.169327    0.441179    11.00000    0.06570    0.06271 =
         0.02934    0.00271   -0.00447   -0.01919
O2    4   -0.290920   -0.144403    0.326622    11.00000    0.07422    0.05507 =
         0.02811    0.00190   -0.00534   -0.01545
C9    1   -0.281784   -0.233936    0.384044    11.00000    0.03760    0.04360 =
         0.03296   -0.00026    0.00141   -0.00086
C10   1   -0.374329   -0.425813    0.384166    11.00000    0.06079    0.05577 =
         0.06033    0.00258    0.00226   -0.01230
AFIX 138
H10A  2   -0.312039   -0.533746    0.384106    11.00000   -1.50000
H10B  2   -0.451884   -0.429163    0.345835    11.00000   -1.50000
H10C  2   -0.414325   -0.429104    0.422631    11.00000   -1.50000
HKLF 4
REM                                        exp_636
REM R1 =  0.0556 for   1834 Fo > 4sig(Fo)  and  0.0749 for all   2365 data
REM    156 parameters refined using      0 restraints
END
WGHT      0.0561      0.3698
REM Highest difference peak  0.211,  deepest hole -0.147,  1-sigma level  0.035
Q1    1  -0.3746 -0.5078  0.3356  11.00000  0.05    0.21
Q2    1  -0.3209 -0.5190  0.4254  11.00000  0.05    0.20
Q3    1   0.0179  0.5388  0.3344  11.00000  0.05    0.18
Q4    1   0.0590  0.3437  0.3659  11.00000  0.05    0.18
Q5    1   0.2315  0.6074  0.4197  11.00000  0.05    0.17
Q6    1  -0.1579 -0.2377  0.4159  11.00000  0.05    0.16
Q7    1   0.1277  0.8205  0.3283  11.00000  0.05    0.15
Q8    1  -0.5020 -0.3763  0.3760  11.00000  0.05    0.15
Q9    1   0.0583  0.6774  0.3077  11.00000  0.05    0.15
Q10   1   0.0528  0.5378  0.3936  11.00000  0.05    0.15
Q11   1  -0.0188  0.4029  0.3656  11.00000  0.05    0.15
Q12   1   0.3791  1.2761  0.3974  11.00000  0.05    0.15
Q13   1   0.1566  0.4698  0.3914  11.00000  0.05    0.15
Q14   1   0.1740  0.8394  0.3881  11.00000  0.05    0.13
Q15   1   0.3828  0.9142  0.3453  11.00000  0.05    0.12
Q16   1   0.2122  0.4659  0.4716  11.00000  0.05    0.12
Q17   1  -0.0211  0.0462  0.4282  11.00000  0.05    0.12
Q18   1  -0.2145 -0.2015  0.3415  11.00000  0.05    0.12
Q19   1   0.4867  1.1743  0.3798  11.00000  0.05    0.12
Q20   1   0.3139  0.8786  0.3562  11.00000  0.05    0.12
Q21   1   0.2818  0.7461  0.3874  11.00000  0.05    0.11
Q22   1   0.1271  0.6961  0.4241  11.00000  0.05    0.11
Q23   1  -0.1982  0.0016  0.4541  11.00000  0.05    0.11
Q24   1   0.0585  0.5391  0.4664  11.00000  0.05    0.11
Q25   1  -0.1804 -0.0882  0.3416  11.00000  0.05    0.11
Q26   1   0.0774  0.4161  0.2523  11.00000  0.05    0.11
Q27   1  -0.1358 -0.0558  0.4240  11.00000  0.05    0.10
Q28   1  -0.2746  0.0088  0.3358  11.00000  0.05    0.10
Q29   1   0.2951  1.0848  0.3224  11.00000  0.05    0.10
Q30   1  -0.2698 -0.0778  0.4135  11.00000  0.05    0.10
;
