# Supplementary material for: 4-Meth­oxy­benzamidinium acetate
Source: Acta Crystallogr Sect E Struct Rep Online. 2012 Nov 3;68(Pt 12):o3277. doi: 10.1107/S1600536812044911 (PMC3588825; doi:10.1107/S1600536812044911)
Supplement: Supplementary file 2 [file e-68-o3277-Isup2.hkl]

#
# h,k,l, Fc-squared, Fo-squared, sigma(Fo-squared) and status flag
#
data_I
_shelx_title '                                       exp_636'
_shelx_refln_list_code          4
_shelx_F_calc_maximum      136.79
_exptl_crystal_F_000       448.00
_reflns_d_resolution_high  0.7833
 
loop_
 _symmetry_equiv_pos_as_xyz
 'x, y, z'
 '-x+1/2, y+1/2, -z+1/2'
 '-x, -y, -z'
 'x-1/2, -y-1/2, z-1/2'
 
_cell_length_a     8.7591
_cell_length_b     6.5478
_cell_length_c    19.4555
_cell_angle_alpha  90.000
_cell_angle_beta  102.580
_cell_angle_gamma  90.000
 
_shelx_F_squared_multiplier     1.000
 
loop_
 _refln_index_h
 _refln_index_k
 _refln_index_l
 _refln_F_squared_calc
 _refln_F_squared_meas
 _refln_F_squared_sigma
 _refln_observed_status
   2   0   0     2539.78     2738.60     43.22 o
   4   0   0       97.49      104.66      3.01 o
   6   0   0        6.66        2.68      0.84 o
   8   0   0        2.07        4.06      2.67 o
  10   0   0       16.37       20.80      5.18 o
   1   1   0     1754.14     1721.58     11.30 o
   2   1   0     8238.97     7784.49     58.01 o
   3   1   0      209.33      187.10      2.56 o
   4   1   0       68.67       67.07      2.00 o
   5   1   0        2.34        2.52      0.57 o
   6   1   0       42.41       43.03      2.09 o
   7   1   0       90.54      102.81      4.05 o
   8   1   0       13.44       14.46      2.43 o
   9   1   0       14.85       13.87      2.74 o
  10   1   0      106.08      121.08      7.61 o
   0   2   0     1333.79     1333.68     14.67 o
   1   2   0     1181.21     1266.61      8.89 o
   2   2   0      626.49      682.27      5.99 o
   3   2   0      312.97      318.14      4.87 o
   4   2   0      675.26      693.63      9.26 o
   5   2   0        0.43        0.94      0.89 o
   6   2   0       56.83       53.07      2.95 o
   7   2   0        6.29        7.43      1.53 o
   8   2   0       41.88       44.48      3.81 o
   9   2   0       10.18       10.09      2.36 o
  10   2   0        6.65        7.43      2.52 o
   1   3   0     1247.94     1291.08      6.51 o
   2   3   0       43.61       29.98      0.84 o
   3   3   0       16.28       13.43      0.91 o
   4   3   0       19.04       16.05      1.19 o
   5   3   0       19.78       18.09      1.18 o
   6   3   0      175.55      164.20      4.60 o
   7   3   0       31.80       36.19      2.75 o
   8   3   0        2.08        0.82      1.52 o
   9   3   0        2.32        3.33      3.23 o
  10   3   0        9.96       11.65      2.76 o
   0   4   0      503.59      566.43      7.48 o
   1   4   0        4.47        4.64      0.64 o
   2   4   0        0.16        1.61      0.39 o
   3   4   0       87.78       86.09      2.22 o
   4   4   0        6.38        5.96      0.92 o
   5   4   0        0.04        1.30      0.85 o
   6   4   0        1.94        0.91      0.95 o
   7   4   0       46.67       46.46      3.21 o
   8   4   0        7.00        6.36      1.71 o
   9   4   0        2.55        4.67      1.89 o
   1   5   0       13.52       13.26      1.08 o
   2   5   0      150.17      155.32      3.29 o
   3   5   0        1.54        2.70      0.84 o
   4   5   0       16.33       11.77      1.33 o
   5   5   0       19.93       20.07      2.14 o
   6   5   0        0.50        0.58      1.59 o
   7   5   0        5.54       10.07      2.73 o
   8   5   0        0.13       -0.55      1.63 o
   0   6   0        0.45        2.61      1.37 o
   1   6   0        1.21        0.01      1.11 o
   2   6   0       24.27       24.15      2.24 o
   3   6   0       21.88       25.90      2.35 o
   4   6   0       69.23       72.62      3.87 o
   5   6   0        0.88        1.07      2.37 o
   6   6   0        1.09        1.62      2.28 o
   7   6   0        1.39        6.14      2.06 o
   1   7   0        4.54        3.65      1.22 o
   2   7   0       14.21        9.43      1.75 o
   3   7   0       19.43       11.06      3.19 o
   4   7   0        1.02        3.59      1.80 o
   5   7   0        3.24        7.42      2.38 o
   0   8   0        7.48        5.40      1.88 o
   1   8   0        0.86       -1.35      1.65 o
   2   8   0       16.90       18.62      2.87 o
   3   8   0        2.83        1.49      2.32 o
  -9   0   1        7.21        7.24      3.11 o
  -7   0   1        5.35        5.35      1.83 o
  -5   0   1       75.62       65.99      2.47 o
  -3   0   1       53.66       45.57      2.76 o
   3   0   1      633.71      623.34     12.79 o
   5   0   1      244.93      256.40      5.46 o
   7   0   1        2.12        1.88      2.01 o
   9   0   1       24.19       28.91      5.34 o
 -10   1   1        7.26        9.43      2.41 o
  -9   1   1        9.60        9.95      2.22 o
  -8   1   1        3.67        1.36      1.39 o
  -7   1   1        0.03        0.80      1.07 o
  -6   1   1        0.03       -0.19      0.76 o
  -5   1   1        1.76        5.16      0.80 o
  -4   1   1     1433.08     1336.60     13.37 o
  -3   1   1       55.22       52.16      1.33 o
  -2   1   1     1174.22     1166.50      8.40 o
  -1   1   1     1327.60     1310.93     11.19 o
   0   1   1      414.74      405.59      2.13 o
   1   1   1      281.45      247.30      1.78 o
   2   1   1     7936.19     7916.94     44.08 o
   3   1   1      645.68      679.49      6.78 o
   4   1   1       99.94       98.28      2.63 o
   5   1   1       29.46       33.27      1.74 o
   6   1   1       12.46       13.09      1.22 o
   7   1   1       16.36       16.78      1.87 o
   8   1   1        0.05        2.59      1.66 o
   9   1   1       84.64       86.01      5.99 o
  10   1   1       32.85       39.61      4.59 o
 -10   2   1        0.34       -0.39      1.62 o
  -9   2   1        2.76        5.55      2.35 o
  -8   2   1       65.73       66.99      4.29 o
  -7   2   1       18.13       21.33      2.08 o
  -6   2   1       19.26       19.77      1.59 o
  -5   2   1      886.71      885.08      8.69 o
  -4   2   1      941.75      846.09      7.53 o
  -3   2   1       91.78       83.52      1.95 o
  -2   2   1     1131.98     1167.64      7.18 o
  -1   2   1     3182.97     3154.97     17.36 o
   0   2   1       66.98       50.79      1.16 o
   1   2   1        9.06        7.33      0.38 o
   2   2   1      976.98     1041.91     10.50 o
   3   2   1      408.82      444.79      5.83 o
   4   2   1      296.48      265.83      3.74 o
   5   2   1        9.48        8.99      1.08 o
   6   2   1       12.28       16.50      1.73 o
   7   2   1        0.02        1.82      1.08 o
   8   2   1        5.69        6.56      2.03 o
   9   2   1       24.01       28.86      3.66 o
  10   2   1        0.10        1.85      1.83 o
 -10   3   1        0.77        1.72      2.24 o
  -9   3   1        4.05        5.11      1.81 o
  -8   3   1       23.47       24.76      2.51 o
  -7   3   1        0.01       -0.60      1.12 o
  -6   3   1      204.97      187.05      4.92 o
  -5   3   1       79.85       73.51      2.37 o
  -4   3   1      122.30      114.08      2.78 o
  -3   3   1        7.07        9.19      0.84 o
  -2   3   1      330.31      363.05      4.32 o
  -1   3   1       50.73       48.91      1.05 o
   0   3   1     2640.03     2770.85     14.09 o
   1   3   1      529.49      532.21      7.10 o
   2   3   1       29.52       38.83      1.00 o
   3   3   1      272.39      269.24      3.87 o
   4   3   1        5.02        7.30      0.81 o
   5   3   1        8.14        7.23      1.15 o
   6   3   1      145.55      135.58      5.17 o
   7   3   1        2.34        2.29      1.11 o
   8   3   1       10.84        7.89      2.13 o
   9   3   1       21.17       18.11      2.98 o
  10   3   1        1.65        2.98      1.77 o
  -9   4   1        3.90        5.26      2.43 o
  -8   4   1        3.75        6.48      2.61 o
  -7   4   1        0.05        1.89      1.14 o
  -6   4   1       92.36       93.47      3.69 o
  -5   4   1       42.79       38.85      2.03 o
  -4   4   1       27.06       28.91      1.68 o
  -3   4   1       25.28       33.18      1.68 o
  -2   4   1       42.06       48.09      1.32 o
  -1   4   1       39.90       35.08      1.11 o
   0   4   1      277.14      264.73      5.87 o
   1   4   1      691.42      678.11      5.33 o
   2   4   1      367.16      349.47      7.44 o
   3   4   1       15.60       13.66      0.97 o
   4   4   1       44.02       46.05      2.11 o
   5   4   1       61.80       57.69      2.64 o
   6   4   1        3.56        4.85      1.12 o
   7   4   1       14.62       15.83      2.00 o
   8   4   1        0.07       -1.22      1.38 o
   9   4   1       21.73       21.00      2.72 o
  -8   5   1        0.70        2.72      1.78 o
  -7   5   1        5.30        4.86      1.79 o
  -6   5   1        7.59        8.54      1.65 o
  -5   5   1       25.43       15.81      1.56 o
  -4   5   1        2.85        2.79      1.06 o
  -3   5   1       31.98       29.27      1.53 o
  -2   5   1        0.02        0.94      0.63 o
  -1   5   1       54.46       52.75      2.13 o
   0   5   1      147.20      149.64      4.19 o
   1   5   1       43.21       39.12      2.16 o
   2   5   1      145.91      146.35      3.02 o
   3   5   1        0.50        0.92      0.72 o
   4   5   1       35.92       43.56      2.34 o
   5   5   1       10.23       10.33      1.58 o
   6   5   1        3.04        2.70      1.71 o
   7   5   1        1.78        8.64      1.91 o
   8   5   1        0.02        2.13      2.04 o
  -7   6   1        4.04        8.88      2.26 o
  -6   6   1        8.34       10.37      2.28 o
  -5   6   1        2.43        5.38      1.82 o
  -4   6   1       52.36       46.97      3.20 o
  -3   6   1       16.80       13.44      1.80 o
  -2   6   1        3.36        1.80      1.74 o
  -1   6   1        7.66       10.98      1.41 o
   0   6   1       33.77       31.34      2.37 o
   1   6   1       17.06       15.22      1.44 o
   2   6   1       50.45       47.73      2.93 o
   3   6   1        3.31        2.47      1.39 o
   4   6   1        0.76        2.62      1.51 o
   5   6   1        1.59        2.29      1.86 o
   6   6   1        7.23       12.25      2.99 o
   7   6   1        0.12        3.47      2.69 o
  -6   7   1       18.75       21.37      5.88 o
  -5   7   1        2.85        3.65      3.30 o
  -4   7   1        0.71        1.97      2.00 o
  -3   7   1        0.12        3.04      1.51 o
  -2   7   1       43.59       41.66      3.38 o
  -1   7   1        5.33        6.57      1.60 o
   0   7   1       54.14       50.77      3.27 o
   1   7   1        5.59        3.43      1.31 o
   2   7   1       12.89       13.61      2.47 o
   3   7   1        6.54        4.79      2.01 o
   4   7   1        1.30        2.35      2.29 o
   5   7   1       18.77       23.78      3.60 o
  -3   8   1        0.31       -1.66      1.66 o
  -2   8   1        3.11        5.84      1.94 o
  -1   8   1       11.23        9.55      2.52 o
   0   8   1       10.77        8.08      1.81 o
   1   8   1        7.62        4.75      1.83 o
   2   8   1        5.96        6.21      2.41 o
   3   8   1        5.58        1.52      2.32 o
 -10   0   2        1.14        2.43      3.27 o
  -8   0   2      124.71      124.08      6.81 o
  -6   0   2        0.23        0.45      0.62 o
  -4   0   2      800.14      803.24     12.16 o
  -2   0   2      709.99      754.75      5.06 o
   2   0   2      772.95      725.45      8.16 o
   4   0   2        7.90        5.02      2.06 o
   6   0   2       53.09       67.19      6.13 o
   8   0   2       44.33       40.03      5.56 o
  10   0   2        2.23        1.62      4.33 o
 -10   1   2        2.13        7.52      2.58 o
  -9   1   2        3.64        2.06      1.90 o
  -8   1   2        9.13        7.01      1.90 o
  -7   1   2       13.15       16.04      1.51 o
  -6   1   2       55.66       53.93      1.85 o
  -5   1   2      357.50      389.85      6.25 o
  -4   1   2      714.97      758.40      6.18 o
  -3   1   2      368.35      330.14      3.56 o
  -2   1   2    18711.04    18378.64    107.55 o
  -1   1   2       91.83      110.44      1.26 o
   0   1   2     1943.32     2053.82     11.75 o
   1   1   2      362.63      328.95      2.32 o
   2   1   2     4290.08     4231.75     27.31 o
   3   1   2       95.66      101.10      1.84 o
   4   1   2       10.22        7.95      0.81 o
   5   1   2       20.20       15.51      1.32 o
   6   1   2       31.85       31.13      2.39 o
   7   1   2      112.30      114.76      6.01 o
   8   1   2       32.03       33.31      3.69 o
   9   1   2        0.69        7.27      2.27 o
  10   1   2        0.20        4.55      2.57 o
 -10   2   2        0.12        4.24      1.69 o
  -9   2   2        1.84        3.94      1.78 o
  -8   2   2       37.01       36.57      3.25 o
  -7   2   2        1.28        1.40      1.25 o
  -6   2   2      192.31      196.54      5.43 o
  -5   2   2        0.63        3.40      0.75 o
  -4   2   2     3692.66     3512.88     33.44 o
  -3   2   2       43.04       58.43      1.60 o
  -2   2   2      309.94      356.75      4.37 o
  -1   2   2      117.74      104.27      1.40 o
   0   2   2       15.67       16.16      0.61 o
   1   2   2      168.56      169.77      1.75 o
   2   2   2      292.00      318.75      2.89 o
   3   2   2        0.23        0.50      0.33 o
   4   2   2      198.74      204.18      4.71 o
   5   2   2      135.32      118.97      3.33 o
   6   2   2       57.74       60.86      3.46 o
   7   2   2       60.20       59.49      3.72 o
   8   2   2      248.46      233.57      9.26 o
   9   2   2        1.17        4.72      2.14 o
  10   2   2        8.24       12.34      3.02 o
 -10   3   2        0.44        4.08      1.62 o
  -9   3   2        3.92        5.00      1.76 o
  -8   3   2       60.95       57.12      3.56 o
  -7   3   2       19.80       14.21      2.41 o
  -6   3   2        5.63        3.39      1.12 o
  -5   3   2       83.93       78.31      2.51 o
  -4   3   2      114.55      108.67      3.02 o
  -3   3   2      395.31      389.45      5.89 o
  -2   3   2     1569.01     1632.03     12.08 o
  -1   3   2      868.83      891.14      7.98 o
   0   3   2       13.34       27.58      1.13 o
   1   3   2      549.35      548.20      4.93 o
   2   3   2       57.10       56.98      1.27 o
   3   3   2      308.71      312.47      4.52 o
   4   3   2       89.57       94.22      2.97 o
   5   3   2      325.47      323.70      5.41 o
   6   3   2      337.06      330.64      6.42 o
   7   3   2        5.70        4.88      1.36 o
   8   3   2        1.26        2.04      1.40 o
   9   3   2        2.13        4.07      2.08 o
  -9   4   2        0.60        2.11      1.58 o
  -8   4   2        3.79        2.54      1.42 o
  -7   4   2       10.27        9.10      1.49 o
  -6   4   2        1.62        2.97      0.93 o
  -5   4   2       15.91       11.48      1.21 o
  -4   4   2       11.29       10.54      1.01 o
  -3   4   2       18.78       15.16      0.87 o
  -2   4   2       36.04       41.02      1.33 o
  -1   4   2      263.01      234.70      3.14 o
   0   4   2       78.77       73.91      2.74 o
   1   4   2       34.47       29.77      0.83 o
   2   4   2       10.87        8.97      0.56 o
   3   4   2        4.77        4.81      0.55 o
   4   4   2       86.63       84.31      2.66 o
   5   4   2       47.39       45.45      2.26 o
   6   4   2       10.14       10.04      1.23 o
   7   4   2        3.31        4.07      1.35 o
   8   4   2       29.15       26.69      3.05 o
   9   4   2       11.56       14.01      2.52 o
  -8   5   2        1.55        1.75      1.83 o
  -7   5   2       14.34       18.15      2.72 o
  -6   5   2       65.76       61.52      3.70 o
  -5   5   2        5.04        6.67      1.17 o
  -4   5   2      269.97      233.17      4.97 o
  -3   5   2       96.23       87.60      2.78 o
  -2   5   2       12.47       12.08      1.08 o
  -1   5   2       51.65       47.14      1.77 o
   0   5   2        2.07        3.17      0.90 o
   1   5   2        0.60        0.48      0.77 o
   2   5   2        1.16        1.62      0.96 o
   3   5   2      101.45       96.62      2.86 o
   4   5   2        4.86        5.60      1.02 o
   5   5   2       28.95       31.57      2.49 o
   6   5   2        0.00        0.80      1.46 o
   7   5   2       18.81       22.13      2.73 o
   8   5   2       43.99       52.98      6.47 o
  -7   6   2        2.53        5.95      2.49 o
  -6   6   2       10.17       14.30      2.54 o
  -5   6   2       33.10       31.70      2.94 o
  -4   6   2       24.15       24.22      2.63 o
  -3   6   2       35.93       26.95      2.39 o
  -2   6   2      122.62      103.26      4.75 o
  -1   6   2        3.45        3.14      1.19 o
   0   6   2        2.42        1.99      1.55 o
   1   6   2        6.92        3.19      1.16 o
   2   6   2        6.79        1.94      1.29 o
   3   6   2       18.08       13.88      2.11 o
   4   6   2       55.77       55.79      3.78 o
   5   6   2        2.03        1.51      1.79 o
   6   6   2        7.83        9.18      2.55 o
   7   6   2        7.55        8.95      2.62 o
  -6   7   2        0.11        4.28      2.81 o
  -5   7   2        3.94        7.07      1.86 o
  -4   7   2        0.48        3.75      1.61 o
  -3   7   2        1.84        2.73      1.44 o
  -2   7   2       15.89       13.85      2.12 o
  -1   7   2        6.74        5.25      1.50 o
   0   7   2        8.27        8.52      1.63 o
   1   7   2       21.62       20.93      2.45 o
   2   7   2        0.25        2.81      2.15 o
   3   7   2       16.01       20.31      2.82 o
   4   7   2        8.53       14.63      2.52 o
   5   7   2        1.14        1.10      2.50 o
  -3   8   2        5.10        4.67      4.18 o
  -2   8   2        0.89        4.09      1.89 o
  -1   8   2        0.22        3.09      1.57 o
   0   8   2        0.48        3.01      1.37 o
   1   8   2        3.51        6.31      1.85 o
   2   8   2        2.06        6.24      1.96 o
  -9   0   3       37.40       37.18      9.35 o
  -7   0   3       24.63       24.90      3.01 o
  -5   0   3     1153.19     1140.71     14.50 o
  -3   0   3     1297.36     1446.99     14.67 o
  -1   0   3     1799.51     1809.09     22.04 o
   1   0   3      423.21      394.31      3.75 o
   3   0   3      705.34      698.22     10.54 o
   5   0   3      433.38      444.05     15.53 o
   7   0   3      237.53      247.28     14.27 o
   9   0   3        6.50       10.05      3.50 o
 -11   1   3        0.59       -2.98      3.56 o
 -10   1   3        1.28        0.95      1.77 o
  -9   1   3        1.43        4.37      1.67 o
  -8   1   3        5.27        2.73      1.38 o
  -7   1   3       82.08       80.97      3.16 o
  -6   1   3       62.46       58.46      2.12 o
  -5   1   3       11.98        7.46      1.07 o
  -4   1   3      197.89      219.52      3.83 o
  -3   1   3     3757.56     3944.38     28.66 o
  -2   1   3    10947.03    11110.77     96.73 o
  -1   1   3     1040.67      999.45      7.13 o
   0   1   3       50.40       57.42      0.99 o
   1   1   3       24.45       22.52      0.72 o
   2   1   3        8.47       13.17      0.73 o
   3   1   3      249.09      279.43      4.81 o
   4   1   3        9.36        8.04      1.06 o
   5   1   3       81.55       81.62      4.30 o
   6   1   3        5.12        4.66      1.21 o
   7   1   3       35.33       33.99      3.55 o
   8   1   3        3.15        2.13      1.60 o
   9   1   3       21.49       25.81      3.46 o
  10   1   3       12.36       22.68      3.69 o
 -10   2   3        5.17        6.95      2.12 o
  -9   2   3        2.30        4.39      1.78 o
  -8   2   3        0.01        1.47      1.22 o
  -7   2   3        2.62        1.29      0.86 o
  -6   2   3      169.39      158.31      3.57 o
  -5   2   3       16.04       10.51      0.92 o
  -4   2   3     1009.09      921.92      8.62 o
  -3   2   3      516.87      578.53      6.22 o
  -2   2   3     1830.35     1967.11     17.53 o
  -1   2   3        3.43        3.46      0.45 o
   0   2   3      212.12      211.16      2.96 o
   1   2   3      755.96      746.17      6.00 o
   2   2   3       40.18       48.47      1.21 o
   3   2   3      282.08      275.36      3.89 o
   4   2   3       28.26       20.13      1.49 o
   5   2   3       11.89       15.89      1.33 o
   6   2   3       31.56       30.90      2.57 o
   7   2   3      306.04      301.33      8.12 o
   8   2   3      200.62      212.77      8.94 o
   9   2   3       10.73       11.53      2.27 o
  10   2   3        2.34        4.97      1.98 o
 -10   3   3        0.82        3.82      1.86 o
  -9   3   3       28.30       22.76      2.80 o
  -8   3   3        0.89        0.80      1.17 o
  -7   3   3       23.87       21.88      2.23 o
  -6   3   3      203.50      186.92      4.53 o
  -5   3   3        0.03        0.22      0.82 o
  -4   3   3       11.01       14.36      1.11 o
  -3   3   3      104.99       87.06      2.56 o
  -2   3   3        9.90       19.18      0.81 o
  -1   3   3      533.72      552.95      6.23 o
   0   3   3      226.59      236.71      2.97 o
   1   3   3      102.31      104.08      1.50 o
   2   3   3       17.16       18.38      0.80 o
   3   3   3      160.01      153.82      3.38 o
   4   3   3       23.33       22.47      1.50 o
   5   3   3       58.21       55.94      2.35 o
   6   3   3       68.25       67.58      3.53 o
   7   3   3        4.91        3.40      1.38 o
   8   3   3        0.38       -0.49      2.04 o
   9   3   3        0.99        0.74      1.77 o
  -9   4   3        9.62        9.91      2.15 o
  -8   4   3       64.49       59.37      3.79 o
  -7   4   3       12.96       15.60      1.79 o
  -6   4   3        2.52        1.56      0.82 o
  -5   4   3        7.01        5.50      0.93 o
  -4   4   3       19.09       19.21      1.38 o
  -3   4   3        6.01        4.02      0.56 o
  -2   4   3      893.62      881.25     11.58 o
  -1   4   3      204.33      199.87      3.31 o
   0   4   3      410.18      364.92      9.83 o
   1   4   3      125.46      125.87      2.24 o
   2   4   3       29.98       30.40      1.21 o
   3   4   3       57.22       53.87      1.79 o
   4   4   3      244.41      230.40      4.55 o
   5   4   3       31.41       34.14      2.43 o
   6   4   3        0.62        0.72      1.42 o
   7   4   3        4.73        4.22      1.30 o
   8   4   3       10.26       10.43      1.98 o
   9   4   3        0.35        3.55      1.51 o
  -8   5   3        0.00        1.41      1.66 o
  -7   5   3        2.61        3.65      1.49 o
  -6   5   3       92.97       93.42      4.49 o
  -5   5   3       14.30        9.34      1.46 o
  -4   5   3        0.06        0.65      0.84 o
  -3   5   3        0.39        0.25      0.74 o
  -2   5   3        2.93        3.58      1.00 o
  -1   5   3        4.06        2.95      1.00 o
   0   5   3       32.16       30.96      1.57 o
   1   5   3       43.97       40.69      1.87 o
   2   5   3      243.46      245.98      4.13 o
   3   5   3       54.79       52.14      2.34 o
   4   5   3       10.42       11.11      1.36 o
   5   5   3       10.39       13.98      1.93 o
   6   5   3        4.38        4.66      1.37 o
   7   5   3       46.99       48.19      3.61 o
   8   5   3       16.16       23.98      3.75 o
  -7   6   3        1.20        7.68      3.31 o
  -6   6   3        0.07        1.50      1.52 o
  -5   6   3       14.67       17.36      2.28 o
  -4   6   3       10.39       12.79      1.81 o
  -3   6   3        0.00       -1.17      1.23 o
  -2   6   3        1.06       -0.08      1.11 o
  -1   6   3        9.62       11.13      1.89 o
   0   6   3       36.83       39.84      2.67 o
   1   6   3        2.87        0.65      1.02 o
   2   6   3        4.20        3.21      1.25 o
   3   6   3        0.02       -0.54      1.33 o
   4   6   3        0.21        0.05      1.34 o
   5   6   3       26.85       31.04      4.64 o
   6   6   3        5.61        7.64      2.17 o
   7   6   3        0.20        0.05      3.70 o
  -6   7   3        1.72        5.67      4.35 o
  -5   7   3        9.26        7.31      2.59 o
  -4   7   3       17.93       17.11      2.06 o
  -3   7   3        2.43       -1.17      1.74 o
  -2   7   3        0.02        0.05      1.33 o
  -1   7   3       34.65       31.71      2.65 o
   0   7   3       41.37       39.61      2.89 o
   1   7   3        0.06        2.12      1.53 o
   2   7   3        1.93        0.02      1.60 o
   3   7   3       33.59       36.89      3.62 o
   4   7   3        1.37        6.23      2.03 o
   5   7   3        0.01        1.65      2.15 o
  -3   8   3        3.40        1.55      2.00 o
  -2   8   3        4.74        6.31      1.69 o
  -1   8   3        0.77        2.93      1.56 o
   0   8   3        0.66        4.40      1.53 o
   1   8   3        2.92        4.90      1.97 o
   2   8   3        0.53        7.21      3.27 o
 -10   0   4       21.79       20.96      4.82 o
  -8   0   4        3.46        5.05      2.26 o
  -6   0   4      612.19      533.44     11.03 o
  -4   0   4      360.60      363.74      6.51 o
  -2   0   4     1385.24     1467.72      9.58 o
   0   0   4    18217.92    18408.60    173.76 o
   2   0   4       26.95       11.28      0.95 o
   4   0   4      351.74      386.79     10.04 o
   6   0   4      142.80      136.70     12.18 o
   8   0   4        0.43        5.56      3.20 o
  10   0   4        1.60        5.28      8.72 o
 -11   1   4        2.00        7.10      5.09 o
 -10   1   4       41.22       40.62      4.48 o
  -9   1   4        0.80        4.14      1.68 o
  -8   1   4       30.70       28.59      2.94 o
  -7   1   4       13.91       16.25      1.51 o
  -6   1   4      420.71      411.95      9.63 o
  -5   1   4        0.69        1.01      0.99 o
  -4   1   4        1.40        1.80      0.86 o
  -3   1   4      891.62      952.59      9.62 o
  -2   1   4     2801.35     2780.71     12.91 o
  -1   1   4      111.90      135.72      1.63 o
   0   1   4        3.39        5.41      0.35 o
   1   1   4       95.06      101.52      1.41 o
   2   1   4       19.39       19.35      0.81 o
   3   1   4      251.52      260.70      3.39 o
   4   1   4      234.87      239.18      3.45 o
   5   1   4       76.71       76.57      2.07 o
   6   1   4       77.33       78.47      3.74 o
   7   1   4      103.29       99.09      4.91 o
   8   1   4       21.99       22.93      2.67 o
   9   1   4       24.57       23.50      3.46 o
  10   1   4       61.90       67.67      6.06 o
 -10   2   4        1.67        4.91      1.93 o
  -9   2   4        0.71        0.51      1.46 o
  -8   2   4        2.55        1.57      1.10 o
  -7   2   4       75.55       73.21      3.18 o
  -6   2   4        6.95        6.79      0.85 o
  -5   2   4        4.42        1.89      1.43 o
  -4   2   4     2320.87     2348.44     21.43 o
  -3   2   4     1465.44     1393.35     17.56 o
  -2   2   4        6.25        9.63      0.63 o
  -1   2   4       67.40       80.65      1.66 o
   0   2   4       51.00       51.50      1.02 o
   1   2   4      234.51      246.78      2.29 o
   2   2   4       41.65       44.28      1.30 o
   3   2   4      634.47      628.71      6.21 o
   4   2   4        0.61        0.62      0.53 o
   5   2   4        2.93        2.23      0.68 o
   6   2   4        5.38        5.90      1.33 o
   7   2   4       71.62       70.14      4.25 o
   8   2   4       75.86       74.06      4.73 o
   9   2   4        1.02        2.92      1.95 o
  10   2   4        4.23        8.53      3.75 o
 -10   3   4        5.74        4.96      1.83 o
  -9   3   4        0.34        1.13      1.42 o
  -8   3   4        6.95        5.19      1.42 o
  -7   3   4       78.73       63.01      3.12 o
  -6   3   4      452.14      402.28      6.71 o
  -5   3   4       45.13       37.91      2.15 o
  -4   3   4        0.53        0.25      0.47 o
  -3   3   4       16.37       18.21      0.91 o
  -2   3   4        3.61        2.33      0.45 o
  -1   3   4      209.55      216.80      3.46 o
   0   3   4      267.76      260.52      3.12 o
   1   3   4       65.01       71.56      1.46 o
   2   3   4       94.32       81.39      1.70 o
   3   3   4       11.46       14.01      1.12 o
   4   3   4       51.83       56.23      2.56 o
   5   3   4      168.49      155.96      3.94 o
   6   3   4       72.04       67.68      3.55 o
   7   3   4        1.56        2.91      1.39 o
   8   3   4        6.66        7.81      1.92 o
   9   3   4        1.85        4.84      1.60 o
  -9   4   4        0.01        2.39      1.70 o
  -8   4   4       75.63       64.22      3.88 o
  -7   4   4        7.51        6.30      1.46 o
  -6   4   4       84.61       73.00      2.83 o
  -5   4   4        1.97        1.16      0.80 o
  -4   4   4        7.25        8.28      0.95 o
  -3   4   4      102.90       94.85      2.65 o
  -2   4   4       68.75       50.79      1.70 o
  -1   4   4        0.47        1.65      0.44 o
   0   4   4      132.92      123.88      5.25 o
   1   4   4        4.98        4.20      0.56 o
   2   4   4      152.61      153.55      2.40 o
   3   4   4      865.02      856.87      7.45 o
   4   4   4      502.74      471.49      6.61 o
   5   4   4        1.42        1.51      0.93 o
   6   4   4       64.66       69.89      3.74 o
   7   4   4        2.49        2.01      1.47 o
   8   4   4        3.16        3.43      1.48 o
   9   4   4        0.13        3.91      2.22 o
  -8   5   4        6.44        8.58      2.13 o
  -7   5   4        3.87        6.83      1.88 o
  -6   5   4        7.25        9.32      1.61 o
  -5   5   4       59.40       44.20      2.37 o
  -4   5   4       72.91       60.37      2.47 o
  -3   5   4       28.28       28.66      1.81 o
  -2   5   4       27.65       27.00      1.79 o
  -1   5   4      108.39      108.48      2.94 o
   0   5   4      126.70      123.55      2.80 o
   1   5   4        0.02       -0.12      0.76 o
   2   5   4       38.58       36.26      1.54 o
   3   5   4       27.35       32.33      1.88 o
   4   5   4       13.93       12.52      1.38 o
   5   5   4        2.03        3.81      1.26 o
   6   5   4        3.74        8.04      1.81 o
   7   5   4       23.18       27.41      3.17 o
   8   5   4       11.18       15.50      3.06 o
  -7   6   4        1.07        3.40      2.46 o
  -6   6   4       19.94       18.30      3.49 o
  -5   6   4        7.79        7.95      1.84 o
  -4   6   4       67.27       62.58      3.63 o
  -3   6   4       44.46       42.35      3.23 o
  -2   6   4       31.97       33.98      2.80 o
  -1   6   4        1.36        1.52      1.10 o
   0   6   4        3.09        4.82      1.17 o
   1   6   4        1.39        2.19      1.12 o
   2   6   4        1.20        2.79      1.19 o
   3   6   4       13.80       18.11      2.22 o
   4   6   4       10.56        9.73      2.69 o
   5   6   4       26.90       27.68      3.40 o
   6   6   4       23.18       35.53      4.11 o
   7   6   4        0.86       -2.50      5.38 o
  -6   7   4        1.59        8.39      4.61 o
  -5   7   4        3.39        4.28      1.69 o
  -4   7   4        5.04        5.00      1.46 o
  -3   7   4        3.92        3.21      1.61 o
  -2   7   4        5.66        2.83      1.60 o
  -1   7   4        0.20        1.11      1.38 o
   0   7   4        0.25        3.00      1.24 o
   1   7   4        4.10        4.86      1.84 o
   2   7   4       24.12       27.46      3.17 o
   3   7   4       34.11       33.29      3.62 o
   4   7   4       81.04      113.26      7.32 o
   5   7   4        0.99       -1.58      2.72 o
  -3   8   4        2.64        4.96      2.50 o
  -2   8   4        5.60       10.12      2.20 o
  -1   8   4       16.74       19.20      2.84 o
   0   8   4        0.81        4.09      1.83 o
   1   8   4        0.62        1.55      2.17 o
   2   8   4        0.01        8.11      4.02 o
 -11   0   5        5.87        6.82      4.21 o
  -9   0   5       18.31       12.67      3.61 o
  -7   0   5       63.40       68.35      6.71 o
  -5   0   5      380.12      372.06      9.02 o
  -3   0   5     2382.98     2323.97     18.13 o
  -1   0   5      704.48      762.22     13.03 o
   1   0   5      766.75      697.53      7.01 o
   3   0   5      106.14       99.28      3.52 o
   5   0   5     1464.64     1399.73     24.49 o
   7   0   5        6.49        7.45      1.94 o
   9   0   5       42.08       50.30      6.94 o
 -11   1   5        1.49        4.28      3.38 o
 -10   1   5        2.25        3.36      1.77 o
  -9   1   5        0.05        1.65      1.52 o
  -8   1   5        3.66        3.90      1.38 o
  -7   1   5      153.06      154.20      5.65 o
  -6   1   5        9.23       12.47      1.69 o
  -5   1   5       25.55       30.34      2.44 o
  -4   1   5      276.29      303.31      5.51 o
  -3   1   5       53.56       46.19      1.86 o
  -2   1   5      195.14      211.72      3.26 o
  -1   1   5     2630.99     2609.79     13.39 o
   0   1   5       24.95       25.61      0.65 o
   1   1   5        2.10        0.92      0.37 o
   2   1   5      233.04      219.42      3.20 o
   3   1   5     2314.12     2436.40     22.18 o
   4   1   5        0.01        1.57      0.49 o
   5   1   5      449.26      467.35      9.42 o
   6   1   5        7.28        7.15      1.20 o
   7   1   5        1.80        2.73      1.53 o
   8   1   5        5.78        7.34      2.41 o
   9   1   5       11.52       12.77      2.98 o
  10   1   5       20.95       22.93      5.31 o
 -10   2   5        5.75       11.76      2.64 o
  -9   2   5        0.93       -0.42      1.32 o
  -8   2   5        0.80        2.20      1.35 o
  -7   2   5        0.02        1.00      1.24 o
  -6   2   5       24.51       24.41      2.06 o
  -5   2   5      411.21      398.59      7.95 o
  -4   2   5      468.76      444.47      6.53 o
  -3   2   5      124.69      127.29      3.08 o
  -2   2   5        0.06        1.39      0.51 o
  -1   2   5      643.04      648.95      6.31 o
   0   2   5      877.89      898.58      4.43 o
   1   2   5      172.32      181.63      2.23 o
   2   2   5      201.27      214.23      3.00 o
   3   2   5      368.20      398.29      5.09 o
   4   2   5       17.36       17.23      1.16 o
   5   2   5       20.05       17.23      1.32 o
   6   2   5        9.63       11.13      1.50 o
   7   2   5       20.87       18.97      2.38 o
   8   2   5        1.19        2.97      1.51 o
   9   2   5        4.54        7.08      2.65 o
 -10   3   5       11.08       11.66      2.44 o
  -9   3   5       13.81       13.75      2.44 o
  -8   3   5       24.14       25.22      2.54 o
  -7   3   5        2.51        3.53      1.29 o
  -6   3   5      241.28      201.91      5.57 o
  -5   3   5        2.98        2.08      1.17 o
  -4   3   5      497.33      492.46      6.65 o
  -3   3   5       57.05       56.17      1.74 o
  -2   3   5      472.53      485.62      4.70 o
  -1   3   5        1.17        2.08      0.37 o
   0   3   5        1.61        1.92      0.47 o
   1   3   5      124.30      138.85      2.38 o
   2   3   5      468.45      461.00      4.24 o
   3   3   5      250.08      243.84      4.08 o
   4   3   5      113.82      109.95      4.02 o
   5   3   5      336.03      334.08      7.34 o
   6   3   5      559.41      530.04      9.86 o
   7   3   5        3.86        5.47      1.39 o
   8   3   5       20.06       22.28      2.84 o
   9   3   5        3.13        3.63      1.71 o
  -9   4   5        3.70        4.61      2.91 o
  -8   4   5       76.20       71.94      4.10 o
  -7   4   5        0.01        1.55      1.10 o
  -6   4   5        4.10        3.14      0.96 o
  -5   4   5        1.49        0.67      1.29 o
  -4   4   5       47.45       44.14      1.98 o
  -3   4   5       27.75       27.94      1.34 o
  -2   4   5       19.55       25.65      1.29 o
  -1   4   5       21.23       17.63      1.13 o
   0   4   5        7.15        7.26      0.98 o
   1   4   5        0.21        1.48      0.49 o
   2   4   5       22.13       19.19      0.96 o
   3   4   5      143.87      133.25      3.09 o
   4   4   5      531.64      509.61      7.01 o
   5   4   5       66.92       67.96      3.08 o
   6   4   5        3.89        3.81      1.31 o
   7   4   5        1.26        3.05      1.34 o
   8   4   5        1.30        1.89      1.38 o
  -8   5   5        6.87        7.87      2.45 o
  -7   5   5        0.36        1.88      1.61 o
  -6   5   5        0.47        1.05      1.07 o
  -5   5   5        6.98        3.75      1.01 o
  -4   5   5        3.76       10.09      1.40 o
  -3   5   5       39.96       39.00      2.29 o
  -2   5   5        3.21        2.28      0.93 o
  -1   5   5      393.86      402.31      6.90 o
   0   5   5        1.63        1.22      0.88 o
   1   5   5        6.72        7.08      0.88 o
   2   5   5       67.39       66.63      2.25 o
   3   5   5        1.83        2.66      0.94 o
   4   5   5       12.55        9.90      1.18 o
   5   5   5        6.88        8.75      1.56 o
   6   5   5       51.80       48.52      3.49 o
   7   5   5        3.78        5.37      1.47 o
  -7   6   5        7.27        8.66      2.40 o
  -6   6   5       29.67       35.36      3.58 o
  -5   6   5        2.33        6.01      1.64 o
  -4   6   5        8.90        6.75      1.41 o
  -3   6   5        1.71        1.19      1.28 o
  -2   6   5       35.36       32.47      3.03 o
  -1   6   5       70.24       66.72      3.57 o
   0   6   5       23.21       25.14      2.28 o
   1   6   5      324.84      341.06      7.52 o
   2   6   5       43.05       47.76      3.69 o
   3   6   5       19.18       24.35      2.55 o
   4   6   5        8.15        8.15      2.43 o
   5   6   5       13.55       13.44      2.73 o
   6   6   5       42.84       50.35      4.90 o
  -6   7   5        6.03       15.11      6.48 o
  -5   7   5        6.72       10.00      2.03 o
  -4   7   5        3.53        6.11      1.45 o
  -3   7   5        0.20        2.93      1.50 o
  -2   7   5       11.28       15.03      2.21 o
  -1   7   5        1.45        3.47      1.39 o
   0   7   5        2.78        4.40      1.25 o
   1   7   5        0.32        4.51      2.02 o
   2   7   5        1.49        3.26      1.68 o
   3   7   5       10.39       17.30      2.85 o
   4   7   5       13.28       25.65      3.87 o
   5   7   5       24.22       34.37      6.50 o
  -2   8   5        1.75        5.88      1.73 o
  -1   8   5        3.96        6.93      2.17 o
   0   8   5        0.55        4.84      2.49 o
   1   8   5        1.03        7.40      2.93 o
 -10   0   6        1.52        6.60      3.69 o
  -8   0   6      237.22      202.40     11.81 o
  -6   0   6        6.96        9.73      1.72 o
  -4   0   6       10.37       10.04      1.60 o
  -2   0   6      145.77      160.91      4.96 o
   0   0   6      210.78      203.03      3.98 o
   2   0   6      858.95      849.72     18.04 o
   4   0   6       84.14       72.27      2.86 o
   6   0   6       58.21       49.20      3.79 o
   8   0   6        9.17        3.83      3.71 o
 -11   1   6        3.27       11.53      3.90 o
 -10   1   6        4.56        9.18      3.80 o
  -9   1   6        2.48        3.57      1.67 o
  -8   1   6       43.48       41.82      3.31 o
  -7   1   6       36.39       39.69      3.04 o
  -6   1   6      118.22      119.54      4.73 o
  -5   1   6      567.81      602.99      8.96 o
  -4   1   6       89.07       93.57      3.06 o
  -3   1   6        5.96        4.23      1.12 o
  -2   1   6       42.59       49.91      1.83 o
  -1   1   6     1827.24     1739.56      9.45 o
   0   1   6      142.25      167.12      2.03 o
   1   1   6     2829.86     2818.48     16.91 o
   2   1   6        0.00        0.66      0.53 o
   3   1   6       22.40       30.00      1.83 o
   4   1   6      180.30      175.25      3.59 o
   5   1   6      118.61      115.73      2.59 o
   6   1   6       14.17       16.10      1.72 o
   7   1   6       72.79       75.76      4.38 o
   8   1   6        9.57        9.76      2.40 o
   9   1   6        0.00        4.16      2.15 o
 -10   2   6        0.02        1.48      1.42 o
  -9   2   6        3.18        1.48      1.42 o
  -8   2   6       12.05       14.16      2.01 o
  -7   2   6       36.81       39.92      2.71 o
  -6   2   6        8.39       10.22      2.18 o
  -5   2   6        0.03        1.02      1.01 o
  -4   2   6     1233.39     1253.37     18.13 o
  -3   2   6       80.73       63.27      2.01 o
  -2   2   6      440.03      427.87      6.78 o
  -1   2   6      497.62      572.23      5.17 o
   0   2   6      215.11      237.34      2.71 o
   1   2   6     1570.01     1726.87      7.34 o
   2   2   6       21.27       20.17      0.99 o
   3   2   6       73.87       80.15      2.17 o
   4   2   6        5.17        2.43      0.61 o
   5   2   6      130.38      129.62      3.91 o
   6   2   6       13.31       11.21      1.71 o
   7   2   6       17.50       20.39      2.51 o
   8   2   6      179.51      179.85      7.33 o
   9   2   6        1.42        3.16      2.16 o
 -10   3   6        0.45        2.60      2.51 o
  -9   3   6        1.42        4.15      1.79 o
  -8   3   6       45.60       43.79      3.30 o
  -7   3   6        5.23        4.94      1.25 o
  -6   3   6        7.85        7.59      1.34 o
  -5   3   6       29.39       25.25      2.25 o
  -4   3   6       36.65       34.20      1.82 o
  -3   3   6       58.10       55.08      1.85 o
  -2   3   6      301.29      303.38      4.00 o
  -1   3   6       80.40       85.71      1.79 o
   0   3   6       46.61       44.77      1.35 o
   1   3   6      328.26      344.54      3.69 o
   2   3   6       70.31       77.16      1.90 o
   3   3   6       42.19       50.46      1.99 o
   4   3   6      109.28      112.90      3.76 o
   5   3   6      274.57      254.66      5.90 o
   6   3   6      460.94      443.83      9.26 o
   7   3   6       14.01       16.37      2.42 o
   8   3   6        0.13        1.18      1.50 o
   9   3   6        0.46        2.75      2.71 o
  -9   4   6       12.78       10.35      2.23 o
  -8   4   6        0.03        1.94      1.24 o
  -7   4   6       76.54       64.63      3.38 o
  -6   4   6        0.38        1.62      1.00 o
  -5   4   6       19.07       15.85      1.41 o
  -4   4   6       14.35       13.74      1.27 o
  -3   4   6      157.75      156.86      3.58 o
  -2   4   6       19.08       17.16      1.21 o
  -1   4   6       42.03       35.03      1.66 o
   0   4   6       13.92       16.38      1.33 o
   1   4   6        0.01        0.40      0.38 o
   2   4   6      241.85      249.71      3.69 o
   3   4   6        0.53        2.58      0.75 o
   4   4   6       95.70       94.34      3.13 o
   5   4   6       18.42       19.84      1.84 o
   6   4   6        4.08        3.94      1.10 o
   7   4   6        3.31        4.03      1.35 o
   8   4   6       13.65       16.57      2.52 o
  -8   5   6        7.97       12.30      2.76 o
  -7   5   6        6.23        7.84      1.67 o
  -6   5   6       45.53       35.58      2.74 o
  -5   5   6       14.34       12.30      1.63 o
  -4   5   6       85.92       78.38      3.63 o
  -3   5   6        7.03        8.47      1.28 o
  -2   5   6        1.64        3.06      0.98 o
  -1   5   6        1.01        1.81      1.02 o
   0   5   6       92.76       98.69      3.58 o
   1   5   6      184.14      175.73      4.39 o
   2   5   6      383.84      381.04      5.36 o
   3   5   6        2.86        2.46      0.99 o
   4   5   6       48.29       53.94      2.72 o
   5   5   6        5.07        5.78      1.32 o
   6   5   6        7.57        7.78      1.58 o
   7   5   6        7.67        8.29      1.84 o
  -7   6   6        0.02        3.94      2.03 o
  -6   6   6        5.37        8.69      1.86 o
  -5   6   6        0.02        2.09      1.32 o
  -4   6   6        0.13        1.26      1.30 o
  -3   6   6        6.85        6.10      1.90 o
  -2   6   6       49.50       46.01      3.35 o
  -1   6   6       37.93       38.30      3.00 o
   0   6   6       91.66      103.61      4.74 o
   1   6   6      243.65      244.81      7.17 o
   2   6   6      150.33      160.30      6.74 o
   3   6   6        1.52        4.69      2.20 o
   4   6   6       17.86       20.98      3.07 o
   5   6   6       15.90       16.26      2.85 o
   6   6   6       39.80       43.45      4.50 o
  -5   7   6        0.08        3.92      2.57 o
  -4   7   6        9.71        9.85      1.81 o
  -3   7   6        4.75       10.49      2.17 o
  -2   7   6        1.10        1.87      1.29 o
  -1   7   6        7.05        7.88      1.66 o
   0   7   6        1.01        3.37      2.35 o
   1   7   6        5.38        9.84      2.10 o
   2   7   6       10.63        6.32      2.44 o
   3   7   6      117.70      127.81      7.91 o
   4   7   6        6.41        4.30      2.87 o
  -2   8   6        2.68        3.26      1.92 o
  -1   8   6        0.86        5.52      2.13 o
   0   8   6        2.48        7.81      2.73 o
   1   8   6        4.59        2.33      2.53 o
 -11   0   7        0.02        0.09      3.70 o
  -9   0   7       49.90       54.70      6.85 o
  -7   0   7       12.86       16.35      3.74 o
  -5   0   7      413.44      409.37      8.99 o
  -3   0   7     2093.33     1968.38     29.15 o
  -1   0   7      486.46      426.35     10.03 o
   1   0   7     2222.91     2518.96     28.35 o
   3   0   7     1792.83     1948.30     38.74 o
   5   0   7      245.40      228.08      7.48 o
   7   0   7        0.79        3.58      2.55 o
   9   0   7        1.76        2.69      2.83 o
 -11   1   7        0.00        7.18      4.23 o
 -10   1   7        0.47        2.27      2.37 o
  -9   1   7        1.64        2.74      1.60 o
  -8   1   7        0.01       -0.16      1.54 o
  -7   1   7        1.32        3.41      1.45 o
  -6   1   7       24.46       27.27      2.49 o
  -5   1   7      192.36      199.95      4.95 o
  -4   1   7        5.95        5.80      1.06 o
  -3   1   7       45.21       43.43      2.18 o
  -2   1   7     1513.05     1625.03     15.28 o
  -1   1   7      249.40      232.64      4.02 o
   0   1   7       20.54       18.99      0.85 o
   1   1   7      143.37      154.35      3.05 o
   2   1   7      449.55      579.95      6.39 o
   3   1   7      186.21      207.96      4.11 o
   4   1   7        0.52        0.35      0.70 o
   5   1   7       13.11       12.95      1.76 o
   6   1   7        1.69        1.23      1.02 o
   7   1   7        7.08        8.50      1.81 o
   8   1   7        0.33        1.32      1.69 o
   9   1   7        0.01        5.52      2.25 o
 -10   2   7        1.68        2.04      2.38 o
  -9   2   7        0.05        2.64      1.44 o
  -8   2   7       16.34       12.45      2.07 o
  -7   2   7        0.88        2.26      1.47 o
  -6   2   7      103.24      110.59      5.03 o
  -5   2   7       37.65       37.37      2.53 o
  -4   2   7      188.58      170.87      4.26 o
  -3   2   7       28.85       28.31      2.13 o
  -2   2   7       58.65       58.34      2.17 o
  -1   2   7       20.16       16.53      1.05 o
   0   2   7      291.50      304.45      3.21 o
   1   2   7      247.14      276.17      3.04 o
   2   2   7      635.83      632.87      5.48 o
   3   2   7        2.67        1.10      0.67 o
   4   2   7      200.97      206.02      4.11 o
   5   2   7       19.00       12.88      1.73 o
   6   2   7       50.85       46.56      2.97 o
   7   2   7       46.25       44.76      3.54 o
   8   2   7       21.14       23.08      3.40 o
   9   2   7        0.48        3.61      3.28 o
 -10   3   7        7.69        9.71      2.61 o
  -9   3   7        8.53        9.79      2.08 o
  -8   3   7        0.53       -0.87      1.37 o
  -7   3   7        1.27        0.86      1.00 o
  -6   3   7      112.13      106.24      4.24 o
  -5   3   7      222.20      217.40      4.97 o
  -4   3   7        0.01        0.92      0.81 o
  -3   3   7       54.18       52.85      2.55 o
  -2   3   7        0.85        1.34      0.58 o
  -1   3   7       35.60       35.82      1.35 o
   0   3   7      567.11      555.28      6.12 o
   1   3   7        3.15        0.97      0.66 o
   2   3   7       85.17       82.32      2.03 o
   3   3   7      193.40      183.19      3.78 o
   4   3   7        6.42        4.98      0.93 o
   5   3   7       35.83       37.00      2.38 o
   6   3   7       39.29       38.18      2.90 o
   7   3   7       22.67       25.93      2.86 o
   8   3   7        7.33        7.77      1.96 o
   9   3   7        0.04        4.52      2.09 o
  -9   4   7        3.09        5.93      2.06 o
  -8   4   7       80.47       70.38      4.19 o
  -7   4   7        4.67        3.68      1.60 o
  -6   4   7        0.01        0.78      1.09 o
  -5   4   7       23.08       20.05      1.66 o
  -4   4   7       39.46       37.27      1.99 o
  -3   4   7      709.12      691.73      9.16 o
  -2   4   7       74.71       66.21      2.42 o
  -1   4   7      253.26      230.57      3.53 o
   0   4   7       23.63       22.35      1.27 o
   1   4   7      297.43      276.96      4.27 o
   2   4   7        1.82        0.79      0.59 o
   3   4   7       76.58       78.42      2.42 o
   4   4   7      505.47      488.84      7.86 o
   5   4   7        0.65        1.29      0.88 o
   6   4   7        6.37        7.99      1.47 o
   7   4   7       10.57       10.01      1.67 o
   8   4   7        0.07        1.25      1.48 o
  -8   5   7        4.31        5.61      2.12 o
  -7   5   7        0.46        1.71      1.65 o
  -6   5   7       24.01       24.09      2.29 o
  -5   5   7        0.75        1.79      1.35 o
  -4   5   7       17.47       15.52      1.68 o
  -3   5   7        1.08        1.84      0.91 o
  -2   5   7        0.62        0.61      1.97 o
  -1   5   7      145.85      144.43      4.21 o
   0   5   7        2.21        0.21      1.13 o
   1   5   7      676.42      696.86     11.56 o
   2   5   7      596.15      569.51      7.38 o
   3   5   7       31.51       31.38      2.17 o
   4   5   7        4.29        3.83      1.21 o
   5   5   7        9.49        9.41      1.68 o
   6   5   7        3.94        5.47      1.65 o
   7   5   7       23.21       17.30      3.09 o
  -7   6   7        2.13        3.83      1.99 o
  -6   6   7        2.73        5.69      1.63 o
  -5   6   7        3.87        4.17      1.53 o
  -4   6   7        0.12        1.56      1.58 o
  -3   6   7       44.42       50.58      3.64 o
  -2   6   7       29.49       31.44      3.10 o
  -1   6   7       15.32       18.03      2.39 o
   0   6   7      149.79      143.46      5.65 o
   1   6   7       96.12       91.47      5.27 o
   2   6   7       16.90       22.45      2.64 o
   3   6   7       12.85       15.66      2.42 o
   4   6   7        0.17        0.89      1.84 o
   5   6   7       19.48       19.75      2.96 o
   6   6   7        2.96        5.04      2.01 o
  -5   7   7        8.53        9.32      1.90 o
  -4   7   7        7.16        5.69      1.87 o
  -3   7   7       64.87       77.92      4.47 o
  -2   7   7        0.58        2.42      1.31 o
  -1   7   7        6.54        6.15      1.46 o
   0   7   7        2.33        3.62      1.30 o
   1   7   7        3.02        6.54      2.10 o
   2   7   7       13.94       13.66      2.45 o
   3   7   7       70.45       73.56      5.96 o
   4   7   7        0.00       -0.22      4.70 o
  -1   8   7        4.58        4.15      2.48 o
   0   8   7        6.84        8.58      2.94 o
 -10   0   8        1.69        5.27      3.30 o
  -8   0   8        0.03        3.60      2.72 o
  -6   0   8       19.75       19.67      3.08 o
  -4   0   8       36.40       26.54      2.63 o
  -2   0   8      622.57      746.81     14.58 o
   0   0   8     2368.77     2539.23     47.86 o
   2   0   8        3.66        9.17      1.26 o
   4   0   8      500.20      564.04      9.28 o
   6   0   8       29.88       34.94      4.97 o
   8   0   8        6.39        7.22      3.26 o
 -11   1   8        1.83        1.79      2.93 o
 -10   1   8       15.50       14.31      2.90 o
  -9   1   8        1.14        1.15      1.89 o
  -8   1   8        1.91        4.17      1.63 o
  -7   1   8        1.44        2.29      1.57 o
  -6   1   8       88.90       88.17      3.97 o
  -5   1   8       88.27       85.33      3.34 o
  -4   1   8        4.35        5.00      1.18 o
  -3   1   8       16.23       17.65      1.73 o
  -2   1   8      365.18      416.99      6.06 o
  -1   1   8      112.38      140.29      2.98 o
   0   1   8        4.88        6.06      0.70 o
   1   1   8       43.52       40.65      1.56 o
   2   1   8      166.31      183.87      3.48 o
   3   1   8      382.08      370.17      6.46 o
   4   1   8      105.76      104.01      3.01 o
   5   1   8       33.58       33.84      2.22 o
   6   1   8      101.60      102.23      4.93 o
   7   1   8       22.80       19.06      2.85 o
   8   1   8        5.83        6.89      2.17 o
   9   1   8        4.16        5.67      2.34 o
 -10   2   8        0.08        4.43      1.98 o
  -9   2   8        7.20        5.05      1.90 o
  -8   2   8        5.71        7.11      2.14 o
  -7   2   8        2.80        8.54      1.68 o
  -6   2   8        5.20        6.10      1.42 o
  -5   2   8       37.57       41.70      2.46 o
  -4   2   8      124.89      126.71      3.79 o
  -3   2   8        4.58        4.37      1.18 o
  -2   2   8       31.71       34.55      2.02 o
  -1   2   8     1511.78     1647.20     10.33 o
   0   2   8      533.85      544.62      5.56 o
   1   2   8      755.82      830.36      6.11 o
   2   2   8      123.02      108.23      2.34 o
   3   2   8      230.14      216.82      4.05 o
   4   2   8        8.41       11.42      1.26 o
   5   2   8       12.14       14.76      2.02 o
   6   2   8       10.82       10.85      1.66 o
   7   2   8        0.00        0.04      1.31 o
   8   2   8        1.45        1.36      2.05 o
   9   2   8        4.64        5.48      2.40 o
 -10   3   8        7.32        7.32      2.51 o
  -9   3   8       23.75       20.68      2.54 o
  -8   3   8        0.19        2.50      1.61 o
  -7   3   8       46.13       40.10      3.03 o
  -6   3   8       45.08       34.92      2.65 o
  -5   3   8       13.91       11.28      1.45 o
  -4   3   8        5.19        9.17      1.54 o
  -3   3   8       93.39      116.29      3.06 o
  -2   3   8      157.01      154.74      3.12 o
  -1   3   8       27.20       26.84      1.29 o
   0   3   8       68.89       67.17      2.13 o
   1   3   8      561.71      533.55      6.36 o
   2   3   8        3.82        2.76      0.64 o
   3   3   8        1.51        0.69      0.73 o
   4   3   8       63.88       67.14      2.36 o
   5   3   8       13.00       10.71      1.52 o
   6   3   8       90.31       92.98      4.44 o
   7   3   8       29.55       33.78      3.26 o
   8   3   8        0.00        0.04      1.57 o
  -9   4   8        0.64        0.56      2.59 o
  -8   4   8       30.65       32.03      3.32 o
  -7   4   8        6.69        8.52      1.44 o
  -6   4   8       42.43       40.84      2.46 o
  -5   4   8       16.91       13.32      1.50 o
  -4   4   8        0.32        1.30      0.85 o
  -3   4   8      718.60      704.75      9.54 o
  -2   4   8      142.58      126.14      2.90 o
  -1   4   8        2.53        2.03      0.58 o
   0   4   8      171.97      151.58      4.11 o
   1   4   8        9.51        8.66      0.88 o
   2   4   8      130.65      126.82      2.75 o
   3   4   8      535.91      531.59      6.11 o
   4   4   8      369.96      360.14      5.92 o
   5   4   8        8.56        6.44      1.19 o
   6   4   8       18.07       19.64      1.93 o
   7   4   8        0.42        0.87      1.14 o
   8   4   8        0.49        1.74      1.59 o
  -8   5   8        0.18        0.93      1.60 o
  -7   5   8        0.85        1.81      1.29 o
  -6   5   8        4.05        4.32      1.50 o
  -5   5   8        3.49        2.61      1.44 o
  -4   5   8       26.35       25.12      2.11 o
  -3   5   8       11.98        9.15      1.24 o
  -2   5   8        1.52        3.19      1.38 o
  -1   5   8      665.08      665.58     13.26 o
   0   5   8      497.79      506.24      8.53 o
   1   5   8       24.69       22.77      1.69 o
   2   5   8      155.77      157.53      3.93 o
   3   5   8        0.09        0.84      1.29 o
   4   5   8        8.41        7.54      1.35 o
   5   5   8        0.21       -0.60      1.21 o
   6   5   8        0.85        0.43      1.47 o
   7   5   8        1.12        0.97      2.01 o
  -7   6   8        2.80        6.10      2.18 o
  -6   6   8        8.80        5.16      1.68 o
  -5   6   8        0.33        0.10      2.43 o
  -4   6   8       10.97       10.11      2.45 o
  -3   6   8        0.94        1.64      2.08 o
  -2   6   8       30.45       29.00      2.96 o
  -1   6   8       29.93       31.11      3.09 o
   0   6   8       16.88       23.18      2.25 o
   1   6   8       50.44       49.18      3.30 o
   2   6   8        0.08       -0.07      1.64 o
   3   6   8       23.45       26.23      3.00 o
   4   6   8       22.57       22.59      2.92 o
   5   6   8        2.20        6.30      1.90 o
  -5   7   8        6.81        8.20      1.63 o
  -4   7   8        9.65        9.63      1.85 o
  -3   7   8        4.21        4.95      2.48 o
  -2   7   8       25.67       29.85      2.57 o
  -1   7   8        5.03        6.98      1.46 o
   0   7   8        3.66        2.22      1.61 o
   1   7   8        0.53        1.53      1.84 o
   2   7   8        0.05       -1.93      1.93 o
   3   7   8        2.55        3.94      2.54 o
   4   7   8       93.22      112.03     14.69 o
  -9   0   9        5.71       12.61      4.04 o
  -7   0   9        4.92        8.08      3.33 o
  -5   0   9      104.29      118.96      6.23 o
  -3   0   9      751.63      720.48     16.26 o
  -1   0   9      557.68      667.29     14.29 o
   1   0   9        4.63        3.72      0.96 o
   3   0   9       11.46       12.68      1.75 o
   5   0   9       40.70       40.29      5.05 o
   7   0   9        0.13        2.54      2.59 o
   9   0   9       54.17       55.44      7.84 o
 -10   1   9       16.35       13.81      3.13 o
  -9   1   9        1.12        1.89      1.91 o
  -8   1   9        7.15        6.50      1.69 o
  -7   1   9       38.23       38.06      3.20 o
  -6   1   9       57.21       54.48      3.03 o
  -5   1   9        6.43        6.76      1.31 o
  -4   1   9      216.28      200.21      5.22 o
  -3   1   9       20.60       24.50      2.07 o
  -2   1   9        2.78       26.76      1.78 o
  -1   1   9        7.28       13.16      1.15 o
   0   1   9     1525.93     1492.92     23.30 o
   1   1   9      250.56      269.66      3.73 o
   2   1   9      452.89      456.37      7.60 o
   3   1   9      157.29      179.66      5.29 o
   4   1   9        0.20        1.06      0.77 o
   5   1   9        0.21        2.81      1.00 o
   6   1   9       49.85       48.99      3.55 o
   7   1   9       14.75       19.02      3.05 o
   8   1   9        1.45        3.10      1.94 o
   9   1   9       16.63       23.28      3.81 o
 -10   2   9        0.67        2.34      1.85 o
  -9   2   9       12.87       11.01      2.43 o
  -8   2   9        3.14        3.00      2.02 o
  -7   2   9      347.23      337.41      9.13 o
  -6   2   9        4.99        9.00      1.75 o
  -5   2   9       37.97       39.53      2.33 o
  -4   2   9       37.28       35.69      2.33 o
  -3   2   9       69.22       58.04      2.97 o
  -2   2   9       82.56       82.16      2.98 o
  -1   2   9        2.76        2.15      0.76 o
   0   2   9     1491.63     1673.92     15.07 o
   1   2   9      167.10      195.39      3.30 o
   2   2   9      253.75      271.02      3.55 o
   3   2   9      177.17      180.99      3.67 o
   4   2   9        3.43        5.07      1.10 o
   5   2   9      206.89      207.26      5.87 o
   6   2   9        5.91        3.75      1.16 o
   7   2   9        0.41        2.18      1.85 o
   8   2   9       11.32       17.56      3.21 o
 -10   3   9       15.98       14.25      2.45 o
  -9   3   9        0.55        1.25      1.47 o
  -8   3   9        0.49        0.86      1.48 o
  -7   3   9        0.40        3.36      1.60 o
  -6   3   9      131.69      125.09      4.27 o
  -5   3   9      720.95      712.41     12.26 o
  -4   3   9        8.51       10.05      1.96 o
  -3   3   9      206.06      214.04      4.64 o
  -2   3   9      133.45      144.13      3.40 o
  -1   3   9       19.87       28.99      1.55 o
   0   3   9      323.07      346.20      4.98 o
   1   3   9      197.55      192.51      3.91 o
   2   3   9      424.29      437.46      5.60 o
   3   3   9      172.80      172.00      3.68 o
   4   3   9       44.48       39.17      1.89 o
   5   3   9       51.28       47.69      3.18 o
   6   3   9        4.25        3.52      1.24 o
   7   3   9        0.13        1.67      1.74 o
   8   3   9        0.19        2.18      2.07 o
  -9   4   9        1.30        5.17      2.07 o
  -8   4   9        9.55        5.79      1.69 o
  -7   4   9       23.82       23.72      2.27 o
  -6   4   9       27.00       29.12      2.30 o
  -5   4   9        0.85        2.33      1.37 o
  -4   4   9       30.95       34.90      2.01 o
  -3   4   9       14.35       13.35      1.21 o
  -2   4   9       16.09       18.66      1.28 o
  -1   4   9       71.29       77.87      2.52 o
   0   4   9       22.23       22.55      1.41 o
   1   4   9        0.23        0.31      1.01 o
   2   4   9       13.95       14.70      1.12 o
   3   4   9      104.20       99.78      2.88 o
   4   4   9      148.55      138.66      3.91 o
   5   4   9       37.55       39.03      2.73 o
   6   4   9        8.52        4.79      1.27 o
   7   4   9        1.75        3.68      1.26 o
  -8   5   9        1.72        3.34      2.35 o
  -7   5   9       10.54       10.10      1.86 o
  -6   5   9       11.75        9.64      1.88 o
  -5   5   9        9.58       11.49      1.82 o
  -4   5   9        0.56        0.43      1.13 o
  -3   5   9       67.65       72.45      3.25 o
  -2   5   9        9.51        7.51      1.24 o
  -1   5   9      962.58      968.06     19.66 o
   0   5   9       62.44       58.82      3.01 o
   1   5   9       15.13       16.84      1.46 o
   2   5   9        0.10        1.08      1.00 o
   3   5   9       26.75       24.93      1.68 o
   4   5   9        0.38        0.76      1.26 o
   5   5   9        5.64        7.21      1.82 o
   6   5   9        1.90        3.31      1.77 o
  -7   6   9        4.48        4.77      1.85 o
  -6   6   9        1.65       -2.03      2.57 o
  -5   6   9       13.99       19.04      2.67 o
  -4   6   9       20.16       24.52      2.69 o
  -3   6   9       28.04       28.11      2.62 o
  -2   6   9       21.96       24.15      2.45 o
  -1   6   9      198.23      194.91      7.64 o
   0   6   9      210.08      201.05      6.05 o
   1   6   9      196.82      201.82      9.71 o
   2   6   9       18.02       15.34      2.06 o
   3   6   9       21.40       25.34      3.08 o
   4   6   9        7.30        7.70      2.43 o
   5   6   9        5.66        5.89      2.33 o
  -5   7   9       22.01       29.46      3.73 o
  -4   7   9        8.73        7.63      1.95 o
  -3   7   9       20.00       23.87      3.10 o
  -2   7   9      136.46      139.39      6.29 o
  -1   7   9       29.85       32.22      3.11 o
   0   7   9        5.39        7.09      1.86 o
   1   7   9        1.11        1.26      2.23 o
   2   7   9        1.12        2.20      1.60 o
   3   7   9        5.49        8.46      2.52 o
 -10   0  10        0.01        4.59      8.15 o
  -8   0  10       94.17       82.10      8.31 o
  -6   0  10        8.07        8.08      2.10 o
  -4   0  10     1846.87     1923.20     28.83 o
  -2   0  10       14.08        9.67      2.21 o
   0   0  10       74.43       75.88      4.27 o
   2   0  10      752.99      716.26     17.89 o
   4   0  10      216.56      226.05     11.08 o
   6   0  10       32.93       34.49      5.17 o
   8   0  10        2.26        3.26      3.59 o
 -10   1  10        0.01       -0.43      2.22 o
  -9   1  10       20.52       25.48      3.59 o
  -8   1  10        7.83        4.83      1.52 o
  -7   1  10        3.60        3.56      1.61 o
  -6   1  10       39.37       35.21      2.53 o
  -5   1  10      138.79      130.68      4.08 o
  -4   1  10      162.32      165.52      5.39 o
  -3   1  10        9.76       17.52      2.01 o
  -2   1  10     1497.64     1593.81     13.51 o
  -1   1  10      511.09      497.43      6.49 o
   0   1  10       37.52       32.40      1.48 o
   1   1  10      495.39      496.40      9.97 o
   2   1  10      130.23      151.60      3.96 o
   3   1  10      115.82      105.59      3.89 o
   4   1  10        0.60        1.53      1.07 o
   5   1  10       11.10       12.54      1.97 o
   6   1  10        1.81        3.43      1.46 o
   7   1  10        2.37        6.10      2.14 o
   8   1  10       49.61       49.93      4.92 o
 -10   2  10        3.66        8.76      2.45 o
  -9   2  10        8.80       10.64      2.18 o
  -8   2  10        0.04        2.46      1.45 o
  -7   2  10        5.24        6.52      1.64 o
  -6   2  10       43.43       46.91      2.91 o
  -5   2  10        0.01        0.41      0.94 o
  -4   2  10       16.41       17.78      2.05 o
  -3   2  10       73.13       78.42      3.58 o
  -2   2  10      145.72      159.59      4.25 o
  -1   2  10      554.54      610.61      7.08 o
   0   2  10      110.60      122.52      3.14 o
   1   2  10      262.93      317.11      4.56 o
   2   2  10       48.59       42.96      2.28 o
   3   2  10       13.05       13.42      1.32 o
   4   2  10      114.75      128.46      3.93 o
   5   2  10       66.18       81.49      3.80 o
   6   2  10        7.07        7.26      1.92 o
   7   2  10        2.62        2.64      1.77 o
   8   2  10        1.33        4.56      2.97 o
 -10   3  10        0.03        0.47      2.30 o
  -9   3  10        0.59        0.43      1.76 o
  -8   3  10        2.65        1.74      1.26 o
  -7   3  10       16.62       16.03      1.99 o
  -6   3  10        3.06        5.69      1.34 o
  -5   3  10      660.39      654.27     10.86 o
  -4   3  10      234.71      244.59      5.93 o
  -3   3  10      209.06      198.84      4.88 o
  -2   3  10       52.03       63.33      2.40 o
  -1   3  10      490.69      539.61      8.02 o
   0   3  10       15.96       11.56      1.03 o
   1   3  10      152.14      173.14      3.88 o
   2   3  10       10.49       11.65      1.05 o
   3   3  10       60.35       58.78      2.35 o
   4   3  10       73.36       73.46      2.78 o
   5   3  10        7.56        9.12      1.49 o
   6   3  10        0.03        0.85      1.50 o
   7   3  10       40.66       40.69      3.41 o
   8   3  10        0.79        3.76      2.23 o
  -9   4  10        0.39        1.78      2.28 o
  -8   4  10        6.88        4.76      1.66 o
  -7   4  10        2.66        2.80      1.23 o
  -6   4  10        0.63        1.17      1.09 o
  -5   4  10       39.54       44.43      2.60 o
  -4   4  10        0.80        1.71      0.84 o
  -3   4  10      503.41      508.87      9.61 o
  -2   4  10       58.08       48.94      2.07 o
  -1   4  10       25.17       27.24      1.66 o
   0   4  10        0.20        0.20      0.72 o
   1   4  10        0.01        0.36      0.93 o
   2   4  10       22.30       26.93      1.75 o
   3   4  10        1.54        1.02      0.78 o
   4   4  10        3.32        4.73      0.97 o
   5   4  10        5.13        4.72      0.99 o
   6   4  10        0.02        1.19      1.04 o
   7   4  10        0.14        2.57      1.29 o
  -8   5  10        2.71        5.39      3.38 o
  -7   5  10        1.15        1.20      1.47 o
  -6   5  10        1.20        0.45      1.63 o
  -5   5  10       35.97       32.72      3.46 o
  -4   5  10        0.01        1.89      1.45 o
  -3   5  10        0.03       -0.25      0.98 o
  -2   5  10        4.69        3.53      1.13 o
  -1   5  10        3.35        4.82      1.16 o
   0   5  10       40.25       40.93      2.45 o
   1   5  10       30.86       29.02      2.33 o
   2   5  10      230.81      229.24      5.82 o
   3   5  10        4.96        2.89      1.14 o
   4   5  10       12.40       13.37      2.31 o
   5   5  10        0.16        2.42      1.61 o
   6   5  10        2.17        1.77      1.87 o
  -7   6  10        0.35        2.61      2.01 o
  -6   6  10        2.91        6.64      2.27 o
  -5   6  10       30.50       35.85      3.67 o
  -4   6  10        3.47        5.20      1.56 o
  -3   6  10        3.53        5.47      1.67 o
  -2   6  10       22.95       25.76      2.52 o
  -1   6  10       44.50       43.07      3.51 o
   0   6  10      135.16      135.08      5.96 o
   1   6  10       71.72       59.74      4.35 o
   2   6  10       66.04       61.59      4.15 o
   3   6  10       11.17       13.67      2.55 o
   4   6  10        1.05        4.57      2.11 o
   5   6  10        0.09       -1.61      1.69 o
  -5   7  10        0.02        3.59      2.25 o
  -4   7  10       36.13       41.92      4.50 o
  -3   7  10       17.53       27.46      3.38 o
  -2   7  10        7.43        6.81      2.05 o
  -1   7  10        0.00       -1.02      1.59 o
   0   7  10        0.96        1.00      1.38 o
   1   7  10        0.01        0.30      1.40 o
   2   7  10        0.04        2.22      1.76 o
   3   7  10       28.47       27.85      4.49 o
  -9   0  11        7.04        5.72      2.89 o
  -7   0  11        1.70        1.22      1.83 o
  -5   0  11      149.21      141.72      7.00 o
  -3   0  11      307.88      303.70     11.33 o
  -1   0  11        3.29        1.80      0.67 o
   1   0  11      323.76      280.34     10.26 o
   3   0  11        0.05        1.76      1.03 o
   5   0  11       13.77       10.46      3.29 o
   7   0  11      185.33      198.51     13.04 o
 -10   1  11        3.51        4.83      2.09 o
  -9   1  11       57.95       59.02      5.30 o
  -8   1  11        5.01        4.84      1.69 o
  -7   1  11       45.71       47.38      3.07 o
  -6   1  11       57.10       54.06      3.14 o
  -5   1  11      120.62      116.31      4.52 o
  -4   1  11       12.84       23.51      2.26 o
  -3   1  11      539.36      599.62      9.95 o
  -2   1  11      280.29      309.21      5.81 o
  -1   1  11       17.71       20.68      1.78 o
   0   1  11       35.09       28.37      1.42 o
   1   1  11        3.30        6.02      0.80 o
   2   1  11      149.57      175.25      4.47 o
   3   1  11       80.95       75.89      6.02 o
   4   1  11      100.33      101.37      3.93 o
   5   1  11        7.28        4.28      1.71 o
   6   1  11        0.15        2.94      1.85 o
   7   1  11       65.79       69.58      5.57 o
   8   1  11        0.15        3.88      2.26 o
 -10   2  11        0.04        1.22      1.90 o
  -9   2  11       16.17       17.01      2.69 o
  -8   2  11       10.69       10.24      2.13 o
  -7   2  11       35.26       40.11      3.13 o
  -6   2  11        3.40        5.15      1.31 o
  -5   2  11        0.12        0.76      1.17 o
  -4   2  11        0.01        1.36      1.20 o
  -3   2  11        0.19        0.41      1.08 o
  -2   2  11      622.34      585.39      8.36 o
  -1   2  11       41.76       30.26      1.83 o
   0   2  11      126.53      143.66      3.92 o
   1   2  11       40.66       32.69      1.62 o
   2   2  11        8.67        8.90      1.08 o
   3   2  11        8.11        6.11      1.18 o
   4   2  11       70.83       74.03      3.36 o
   5   2  11      334.56      317.57      7.90 o
   6   2  11        7.38       10.82      1.91 o
   7   2  11        6.61        6.03      2.60 o
   8   2  11       15.92       19.68      3.43 o
 -10   3  11        1.97        1.39      2.84 o
  -9   3  11       15.68       14.23      2.43 o
  -8   3  11        6.25        7.55      1.62 o
  -7   3  11       40.41       37.32      2.73 o
  -6   3  11        5.97        5.56      1.44 o
  -5   3  11      217.57      218.54      5.77 o
  -4   3  11      116.87      108.60      4.64 o
  -3   3  11       47.56       50.95      2.66 o
  -2   3  11       22.66       33.41      2.12 o
  -1   3  11       29.78       27.87      1.66 o
   0   3  11       66.60       69.85      2.24 o
   1   3  11       22.49       19.93      1.48 o
   2   3  11        0.01        2.12      0.89 o
   3   3  11        3.51        3.86      1.11 o
   4   3  11        2.78        3.35      0.90 o
   5   3  11        1.79        4.29      1.31 o
   6   3  11       38.07       39.04      3.18 o
   7   3  11      116.33      117.88      5.63 o
  -9   4  11        4.48        8.67      2.39 o
  -8   4  11        5.81        5.18      1.53 o
  -7   4  11        3.45        3.97      1.59 o
  -6   4  11        2.51        4.79      1.32 o
  -5   4  11      104.10      105.94      4.01 o
  -4   4  11       75.55       76.23      2.96 o
  -3   4  11      880.40      872.19     15.76 o
  -2   4  11      485.80      470.15      6.34 o
  -1   4  11      141.58      133.62      3.50 o
   0   4  11        4.90        3.82      0.84 o
   1   4  11      137.48      130.18      3.67 o
   2   4  11        3.09        3.69      0.95 o
   3   4  11        5.29        3.67      1.09 o
   4   4  11        2.11        1.61      0.95 o
   5   4  11        2.20        4.82      1.17 o
   6   4  11        5.42        7.34      1.43 o
   7   4  11       20.80       21.75      2.98 o
  -8   5  11        2.81        2.68      1.60 o
  -7   5  11        6.79        7.25      2.01 o
  -6   5  11       30.10       26.48      2.80 o
  -5   5  11        9.18       12.15      1.78 o
  -4   5  11        0.83        1.76      1.13 o
  -3   5  11        0.44        1.62      1.16 o
  -2   5  11       63.74       58.94      3.22 o
  -1   5  11       55.76       49.70      2.92 o
   0   5  11        0.12        0.88      0.92 o
   1   5  11      167.18      157.06      6.53 o
   2   5  11       86.87       86.22      3.94 o
   3   5  11       11.12       16.42      1.91 o
   4   5  11        6.67       10.96      2.66 o
   5   5  11       39.62       40.17      3.91 o
   6   5  11       30.57       27.88      4.93 o
  -6   6  11        6.42        9.88      2.65 o
  -5   6  11       12.21       21.53      2.67 o
  -4   6  11       27.29       36.57      3.29 o
  -3   6  11       47.78       47.53      3.57 o
  -2   6  11       14.05       15.51      2.14 o
  -1   6  11       16.30       22.40      4.27 o
   0   6  11        3.23        1.51      1.47 o
   1   6  11       55.20       59.71      4.46 o
   2   6  11        0.00        3.64      2.21 o
   3   6  11        6.59        5.19      1.93 o
   4   6  11       21.91       22.10      3.39 o
  -4   7  11        0.02        0.14      2.33 o
  -3   7  11       83.56       89.00      6.71 o
  -2   7  11        5.31        5.63      2.27 o
  -1   7  11        9.10       10.85      2.48 o
   0   7  11        8.78       12.35      2.43 o
   1   7  11        1.11        0.87      1.42 o
   2   7  11        1.11        5.04      3.12 o
 -10   0  12        2.62        5.94      3.23 o
  -8   0  12        2.49        8.12      4.48 o
  -6   0  12      107.33      110.18      6.01 o
  -4   0  12      306.38      267.55     11.54 o
  -2   0  12      244.82      296.90     12.72 o
   0   0  12       15.48       10.43      2.60 o
   2   0  12        2.11        3.65      0.89 o
   4   0  12       84.41       73.76      6.84 o
   6   0  12      210.69      213.66     17.94 o
   8   0  12        8.45       11.34      4.16 o
 -10   1  12        4.85        3.80      2.06 o
  -9   1  12       35.79       37.40      4.27 o
  -8   1  12       10.24       14.47      2.47 o
  -7   1  12        6.44        6.32      1.55 o
  -6   1  12       39.61       41.87      2.70 o
  -5   1  12        0.15       -0.77      1.37 o
  -4   1  12       23.70       25.98      2.42 o
  -3   1  12       45.22       42.39      2.91 o
  -2   1  12      283.94      286.41      5.72 o
  -1   1  12       76.65       80.11      4.41 o
   0   1  12       16.56       11.01      1.87 o
   1   1  12       21.70       25.29      1.79 o
   2   1  12      154.05      155.33      3.78 o
   3   1  12      511.25      485.01      9.53 o
   4   1  12      117.20      104.92      4.08 o
   5   1  12        9.51       10.88      1.78 o
   6   1  12        2.83        7.05      2.25 o
   7   1  12        3.20        8.15      2.56 o
   8   1  12        3.68        5.48      2.33 o
 -10   2  12        0.01       -0.43      2.01 o
  -9   2  12        1.42        0.58      1.36 o
  -8   2  12       61.41       60.82      4.43 o
  -7   2  12      245.91      257.96      6.66 o
  -6   2  12       87.52       80.46      3.91 o
  -5   2  12       24.04       21.08      2.32 o
  -4   2  12       15.50       14.61      1.92 o
  -3   2  12      115.62      126.05      4.87 o
  -2   2  12       40.67       37.74      2.29 o
  -1   2  12      246.87      281.14      5.30 o
   0   2  12       23.31       28.27      1.66 o
   1   2  12       61.01       66.08      2.48 o
   2   2  12        5.97        7.39      1.12 o
   3   2  12       72.98       59.81      2.83 o
   4   2  12        7.93        6.42      1.26 o
   5   2  12       65.90       61.58      3.82 o
   6   2  12        0.06        0.29      1.59 o
   7   2  12       17.12       21.99      3.49 o
   8   2  12        1.25        0.33      3.23 o
  -9   3  12        2.50        5.18      1.81 o
  -8   3  12        0.20        0.52      1.33 o
  -7   3  12       13.17       17.26      2.39 o
  -6   3  12       21.32       24.85      2.29 o
  -5   3  12       22.28       21.41      2.14 o
  -4   3  12        5.88        9.45      1.76 o
  -3   3  12      104.36      108.49      4.10 o
  -2   3  12       67.73       68.71      2.83 o
  -1   3  12        0.24        1.75      1.02 o
   0   3  12        9.53        9.13      1.57 o
   1   3  12        1.51        4.89      0.97 o
   2   3  12       74.67       63.13      2.70 o
   3   3  12        2.04        4.06      1.24 o
   4   3  12        2.05        3.56      1.15 o
   5   3  12        5.20        6.26      1.28 o
   6   3  12       22.87       24.10      2.63 o
   7   3  12       86.27       82.29      6.13 o
  -9   4  12        1.65        1.67      1.68 o
  -8   4  12        0.31        1.69      1.54 o
  -7   4  12        2.59        1.66      1.61 o
  -6   4  12        5.97        6.81      1.59 o
  -5   4  12       18.86       20.41      2.02 o
  -4   4  12       11.50       13.13      1.55 o
  -3   4  12      481.22      496.74      7.35 o
  -2   4  12       50.64       50.62      2.32 o
  -1   4  12        2.99        1.92      1.05 o
   0   4  12      154.60      139.02      3.84 o
   1   4  12       50.09       52.02      2.45 o
   2   4  12        3.29        4.67      1.03 o
   3   4  12       52.33       56.03      2.55 o
   4   4  12        1.38        2.02      0.85 o
   5   4  12        0.71        2.85      1.41 o
   6   4  12        0.07        2.31      1.16 o
  -8   5  12        5.95        8.77      2.57 o
  -7   5  12        2.97       11.37      2.30 o
  -6   5  12       34.76       29.73      3.00 o
  -5   5  12        5.83        8.13      1.73 o
  -4   5  12       13.91       14.83      1.98 o
  -3   5  12        0.00        1.98      1.59 o
  -2   5  12       17.42       20.23      1.98 o
  -1   5  12      253.09      259.03      7.31 o
   0   5  12       75.29       70.11      3.57 o
   1   5  12        0.72        2.01      1.08 o
   2   5  12        1.45        2.61      1.09 o
   3   5  12        2.13        5.60      1.66 o
   4   5  12        0.02        1.85      1.23 o
   5   5  12        4.58        3.58      1.87 o
  -6   6  12        1.21        2.55      1.71 o
  -5   6  12        4.75        6.66      2.90 o
  -4   6  12       41.15       44.44      3.50 o
  -3   6  12        0.02        0.97      1.82 o
  -2   6  12        4.41        6.47      1.84 o
  -1   6  12        4.58        4.90      1.97 o
   0   6  12        6.35        6.48      2.30 o
   1   6  12       55.85       51.92      3.73 o
   2   6  12       10.56       12.49      2.31 o
   3   6  12        1.22        4.60      3.11 o
   4   6  12        0.07        4.87      2.85 o
  -3   7  12        1.92        3.86      2.66 o
  -2   7  12       19.80       18.21      3.38 o
  -1   7  12        0.01        0.91      1.72 o
   0   7  12        0.48        1.14      2.07 o
   1   7  12        7.35        7.12      1.85 o
  -9   0  13        4.36       10.93      4.12 o
  -7   0  13        6.27        9.26      2.39 o
  -5   0  13      184.13      192.05     10.57 o
  -3   0  13        3.05        1.68      2.19 o
  -1   0  13      232.07      250.51     10.69 o
   1   0  13      225.23      207.02      8.27 o
   3   0  13       11.02       13.04      3.05 o
   5   0  13       91.34       85.48      6.64 o
   7   0  13        5.37        7.66      3.58 o
 -10   1  13       18.17       21.43      3.71 o
  -9   1  13        2.28        1.84      1.82 o
  -8   1  13        1.52        2.78      1.58 o
  -7   1  13       49.73       47.72      3.05 o
  -6   1  13       89.39       88.12      4.18 o
  -5   1  13        0.69        0.88      1.33 o
  -4   1  13       51.44       47.09      3.23 o
  -3   1  13      103.63      104.64      4.58 o
  -2   1  13      162.46      125.21      3.93 o
  -1   1  13       82.83       87.75      8.95 o
   0   1  13      248.24      239.45      7.52 o
   1   1  13       28.38       22.95      2.17 o
   2   1  13      118.78      120.99      3.91 o
   3   1  13     1058.73      977.12     17.72 o
   4   1  13        1.03        4.34      1.49 o
   5   1  13      154.01      151.73      6.79 o
   6   1  13       32.57       32.32      3.98 o
   7   1  13       20.56       23.79      3.64 o
 -10   2  13        0.04        6.75      2.29 o
  -9   2  13       19.53       16.38      2.50 o
  -8   2  13        0.37        0.94      1.62 o
  -7   2  13      382.50      353.72      8.51 o
  -6   2  13       53.09       51.88      3.20 o
  -5   2  13       52.56       53.64      3.69 o
  -4   2  13       20.24       18.40      2.16 o
  -3   2  13       35.98       48.71      3.25 o
  -2   2  13        0.08        3.02      1.18 o
  -1   2  13        1.91        1.42      0.58 o
   0   2  13       19.74       22.11      1.82 o
   1   2  13       17.60       19.98      1.31 o
   2   2  13        0.91        4.49      1.66 o
   3   2  13       58.18       44.41      2.39 o
   4   2  13        8.42       13.32      1.72 o
   5   2  13      305.31      293.90      9.49 o
   6   2  13        0.18        4.74      1.99 o
   7   2  13       16.98       22.59      3.65 o
  -9   3  13        6.20        7.58      1.77 o
  -8   3  13        0.99        4.68      1.84 o
  -7   3  13        0.35        2.03      1.52 o
  -6   3  13       13.67       12.97      1.88 o
  -5   3  13      434.84      413.31      8.92 o
  -4   3  13      235.31      226.59      6.32 o
  -3   3  13       24.74       27.99      2.59 o
  -2   3  13       75.96       69.20      2.89 o
  -1   3  13       10.88        7.69      1.09 o
   0   3  13       18.88       17.67      1.50 o
   1   3  13        2.19        3.37      0.87 o
   2   3  13       28.78       32.52      2.12 o
   3   3  13      164.59      141.93      4.35 o
   4   3  13       19.13       19.18      1.99 o
   5   3  13       28.24       34.29      3.03 o
   6   3  13       48.01       51.45      4.79 o
   7   3  13        0.08        0.91      1.90 o
  -8   4  13        9.08       12.37      2.81 o
  -7   4  13       37.40       38.99      3.37 o
  -6   4  13        0.98        4.30      1.63 o
  -5   4  13        0.85        3.25      1.24 o
  -4   4  13       29.55       31.76      2.45 o
  -3   4  13       26.70       26.43      2.10 o
  -2   4  13        0.07        2.02      1.11 o
  -1   4  13        9.43       10.75      1.36 o
   0   4  13       14.18       15.87      1.50 o
   1   4  13       31.42       31.77      1.95 o
   2   4  13       70.81       78.71      3.38 o
   3   4  13       16.76       23.74      1.89 o
   4   4  13        2.06        2.05      1.15 o
   5   4  13       15.01       10.67      1.89 o
   6   4  13        7.79        8.36      1.81 o
  -7   5  13       35.79       33.85      3.73 o
  -6   5  13       16.54       18.06      2.48 o
  -5   5  13        6.28       10.24      2.06 o
  -4   5  13       29.69       29.93      2.64 o
  -3   5  13       13.46       16.66      2.04 o
  -2   5  13       11.50       11.46      1.83 o
  -1   5  13       72.93       73.77      4.06 o
   0   5  13        1.13        2.38      1.25 o
   1   5  13        0.02        0.64      0.98 o
   2   5  13        8.65       11.69      1.76 o
   3   5  13        8.47        8.65      2.04 o
   4   5  13       10.15       12.53      2.62 o
   5   5  13       48.77       43.20      5.47 o
  -6   6  13        7.21        4.43      2.53 o
  -5   6  13        8.59       11.62      2.24 o
  -4   6  13        0.40        1.57      1.81 o
  -3   6  13       32.77       42.26      4.43 o
  -2   6  13       15.56       13.92      2.36 o
  -1   6  13        6.07        5.45      3.42 o
   0   6  13       12.17        8.59      1.97 o
   1   6  13        3.09        2.44      1.77 o
   2   6  13        0.04        5.03      1.85 o
   3   6  13       45.00       48.71      7.61 o
  -2   7  13       12.90        7.78      4.16 o
  -1   7  13        4.48        5.04      4.99 o
   0   7  13        9.91        5.20      4.17 o
 -10   0  14       10.97       16.68      5.03 o
  -8   0  14       18.82       18.44      3.41 o
  -6   0  14        0.21       -1.61      2.45 o
  -4   0  14      308.49      342.27     13.79 o
  -2   0  14      151.85      150.97      8.83 o
   0   0  14      680.04      648.85     23.78 o
   2   0  14        0.29       -1.78      1.78 o
   4   0  14        3.85        5.47      3.66 o
   6   0  14       30.84       42.12      6.48 o
 -10   1  14        3.95        6.58      2.29 o
  -9   1  14       40.12       42.68      4.39 o
  -8   1  14       21.54       25.05      2.68 o
  -7   1  14        0.58        0.10      1.97 o
  -6   1  14       15.24       16.08      2.48 o
  -5   1  14        1.37        1.36      1.69 o
  -4   1  14       40.53       39.44      3.09 o
  -3   1  14        0.12        0.75      1.41 o
  -2   1  14       71.17       64.51      2.99 o
  -1   1  14      331.05      319.21      8.95 o
   0   1  14       37.68       35.53      3.12 o
   1   1  14        0.81        1.35      1.28 o
   2   1  14      136.57      134.79      4.51 o
   3   1  14      108.99      121.78      6.27 o
   4   1  14        9.77       11.66      1.90 o
   5   1  14      133.78      122.88      6.29 o
   6   1  14        3.07        4.57      2.18 o
   7   1  14        1.58        5.25      1.85 o
 -10   2  14        0.68       -2.65      4.46 o
  -9   2  14        2.82        5.81      1.90 o
  -8   2  14       18.64       17.65      2.47 o
  -7   2  14       10.31       14.20      2.17 o
  -6   2  14        0.00       -0.73      1.31 o
  -5   2  14        0.25       -1.35      1.42 o
  -4   2  14        0.90        3.02      1.42 o
  -3   2  14       22.80       27.50      2.24 o
  -2   2  14       49.31       36.68      2.39 o
  -1   2  14        4.68        1.54      0.53 o
   0   2  14       16.43       16.49      1.63 o
   1   2  14        0.82        2.38      1.13 o
   2   2  14      184.43      168.84      5.01 o
   3   2  14       81.67       81.93      3.65 o
   4   2  14      152.83      139.75      5.99 o
   5   2  14      195.46      210.55      8.22 o
   6   2  14       52.38       48.80      4.79 o
   7   2  14        0.94        0.44      1.89 o
  -9   3  14        2.12        5.44      2.05 o
  -8   3  14       15.09       17.12      2.53 o
  -7   3  14       24.93       26.25      2.68 o
  -6   3  14        3.06        4.83      1.41 o
  -5   3  14      341.59      332.58      8.21 o
  -4   3  14        2.12        3.27      1.22 o
  -3   3  14       17.05       14.52      1.87 o
  -2   3  14       75.62       84.00      3.60 o
  -1   3  14       49.95       42.74      3.12 o
   0   3  14       23.92       26.34      1.79 o
   1   3  14      154.74      133.41      3.82 o
   2   3  14       41.94       40.78      2.46 o
   3   3  14       30.89       24.44      2.11 o
   4   3  14        3.73        3.77      1.59 o
   5   3  14       16.50       15.58      2.79 o
   6   3  14       41.65       34.33      4.05 o
  -8   4  14       24.45       21.40      3.14 o
  -7   4  14        0.95        3.63      1.70 o
  -6   4  14       12.90       15.42      2.08 o
  -5   4  14        7.85        8.57      1.82 o
  -4   4  14       18.49       21.91      2.42 o
  -3   4  14       62.02       61.47      2.94 o
  -2   4  14        0.78        0.63      1.05 o
  -1   4  14       22.04       24.96      2.27 o
   0   4  14       82.50       82.29      3.13 o
   1   4  14       32.45       29.13      2.13 o
   2   4  14       27.73       34.52      2.64 o
   3   4  14        0.16        1.97      1.27 o
   4   4  14       27.55       23.79      2.09 o
   5   4  14       18.35       19.98      2.78 o
  -7   5  14        0.12        6.37      2.00 o
  -6   5  14        2.28        7.40      1.93 o
  -5   5  14       11.37       10.65      1.82 o
  -4   5  14        0.00        0.43      1.56 o
  -3   5  14        7.02       10.60      2.74 o
  -2   5  14       17.77       18.14      2.35 o
  -1   5  14       44.79       46.44      3.41 o
   0   5  14        0.02        1.17      1.33 o
   1   5  14       33.25       32.27      2.55 o
   2   5  14        1.25        3.09      1.43 o
   3   5  14        0.83        0.46      1.54 o
   4   5  14       37.86       40.80      5.78 o
  -5   6  14       11.57       12.07      2.77 o
  -4   6  14       14.30       19.86      3.28 o
  -3   6  14        4.89        7.34      2.01 o
  -2   6  14       18.07       19.39      3.85 o
  -1   6  14       18.63       21.68      3.26 o
   0   6  14        5.18        6.39      2.21 o
   1   6  14       12.60       16.11      2.87 o
   2   6  14        7.65       11.15      3.07 o
   3   6  14       10.81       16.27      3.51 o
  -9   0  15       13.20       18.93      4.04 o
  -7   0  15        1.07        0.06      2.58 o
  -5   0  15       78.85       73.04      6.97 o
  -3   0  15        0.00        0.01      2.32 o
  -1   0  15       36.07       29.44      4.69 o
   1   0  15     5185.11     4981.38     91.79 o
   3   0  15      219.33      224.16     21.52 o
   5   0  15       51.58       45.65      5.25 o
 -10   1  15        1.97        2.74      4.68 o
  -9   1  15       89.38       88.20      5.49 o
  -8   1  15        8.50        6.96      1.80 o
  -7   1  15        9.39        9.09      2.07 o
  -6   1  15       54.54       55.45      4.58 o
  -5   1  15       12.03       11.76      1.90 o
  -4   1  15       14.09       13.49      2.04 o
  -3   1  15       80.50       83.55      4.92 o
  -2   1  15        0.28        0.49      0.85 o
  -1   1  15      523.76      499.96     11.61 o
   0   1  15      128.33      120.01      5.86 o
   1   1  15       80.56       76.86      3.97 o
   2   1  15       64.73       68.50      4.28 o
   3   1  15      194.47      200.16      7.38 o
   4   1  15       44.65       44.99      4.25 o
   5   1  15        9.46        6.99      2.14 o
   6   1  15        2.31        5.48      2.19 o
  -9   2  15       19.06       16.49      2.41 o
  -8   2  15        0.06        1.93      1.43 o
  -7   2  15       31.00       29.40      2.76 o
  -6   2  15        4.19        2.15      1.36 o
  -5   2  15       81.88       87.63      4.89 o
  -4   2  15        1.37        2.93      1.52 o
  -3   2  15        9.62       13.17      1.74 o
  -2   2  15       11.52       15.27      1.67 o
  -1   2  15        1.13        1.60      1.38 o
   0   2  15       92.84       71.24      3.99 o
   1   2  15      121.48      122.77      5.39 o
   2   2  15      107.88      100.68      4.31 o
   3   2  15       77.74       79.96      4.23 o
   4   2  15      105.36      102.95      5.57 o
   5   2  15      183.50      172.02      7.65 o
   6   2  15        0.03        6.19      2.38 o
  -9   3  15       10.59        9.43      2.38 o
  -8   3  15        2.78        2.25      1.64 o
  -7   3  15        1.12        1.92      1.39 o
  -6   3  15       23.92       27.60      2.77 o
  -5   3  15       94.25      104.64      5.38 o
  -4   3  15       19.70       22.95      2.34 o
  -3   3  15        0.12        0.69      1.09 o
  -2   3  15        2.38        5.49      1.55 o
  -1   3  15        0.12       -1.21      1.27 o
   0   3  15       99.94       87.16      4.14 o
   1   3  15        8.52       10.66      1.45 o
   2   3  15       91.18       82.15      3.70 o
   3   3  15        0.71        2.37      1.11 o
   4   3  15        8.62       10.38      2.04 o
   5   3  15        0.35        1.19      1.66 o
   6   3  15        4.02        2.25      1.49 o
  -8   4  15        0.63        3.46      1.77 o
  -7   4  15        0.39        4.04      1.62 o
  -6   4  15       49.36       48.56      3.46 o
  -5   4  15        8.57       11.79      2.05 o
  -4   4  15        1.37        5.27      1.62 o
  -3   4  15       45.30       46.63      3.19 o
  -2   4  15        5.80        7.69      1.68 o
  -1   4  15        0.02        1.30      1.21 o
   0   4  15        2.24        1.69      1.38 o
   1   4  15       73.15       61.69      3.65 o
   2   4  15        1.73        2.07      1.20 o
   3   4  15        0.05        0.58      1.18 o
   4   4  15       52.39       47.08      3.28 o
   5   4  15        0.72        2.05      1.64 o
  -7   5  15        0.56        3.30      1.75 o
  -6   5  15       13.17       14.56      2.51 o
  -5   5  15        0.04        2.77      1.80 o
  -4   5  15        8.85       11.35      2.42 o
  -3   5  15        0.06        1.21      1.77 o
  -2   5  15       10.80       14.52      2.76 o
  -1   5  15       27.96       32.50      3.44 o
   0   5  15       11.31       11.24      2.93 o
   1   5  15        2.35        4.43      1.73 o
   2   5  15        0.62        4.71      1.81 o
   3   5  15       20.54       28.05      3.22 o
   4   5  15        0.02        2.07      2.48 o
  -5   6  15        3.01        5.42      2.45 o
  -4   6  15        1.81        6.16      3.08 o
  -3   6  15       11.30       18.57      4.05 o
  -2   6  15        1.61        0.92      2.10 o
  -1   6  15        1.08        3.35      4.41 o
   0   6  15        0.99        4.10      2.29 o
   1   6  15        0.73        2.87      2.36 o
   2   6  15        0.34       -0.21      2.08 o
  -8   0  16        4.49        8.52      2.92 o
  -6   0  16       20.17       16.09      4.01 o
  -4   0  16        0.16       -1.33      1.99 o
  -2   0  16       24.36       16.13      3.41 o
   0   0  16      746.56      699.73     34.90 o
   2   0  16       57.34       56.39      5.19 o
   4   0  16       17.20       17.66      4.27 o
   6   0  16        2.86        4.75      2.96 o
  -9   1  16       16.83       21.43      3.34 o
  -8   1  16        2.51        5.58      1.89 o
  -7   1  16        0.20        1.12      1.83 o
  -6   1  16        1.69        2.34      1.68 o
  -5   1  16        3.09        2.67      1.48 o
  -4   1  16       21.57       25.52      3.80 o
  -3   1  16      108.49      111.18      5.90 o
  -2   1  16        0.08        2.37      1.57 o
  -1   1  16        0.88        6.88      2.15 o
   0   1  16       37.36       38.80      3.66 o
   1   1  16       19.39       17.85      2.32 o
   2   1  16      128.91      134.99      5.51 o
   3   1  16      394.60      401.53     10.75 o
   4   1  16       98.98       99.74      6.32 o
   5   1  16        6.47        7.44      2.00 o
   6   1  16        1.27        2.20      2.06 o
  -9   2  16        3.61        3.13      2.83 o
  -8   2  16        9.63        7.37      1.65 o
  -7   2  16       95.29       90.88      4.69 o
  -6   2  16       21.22       16.27      2.14 o
  -5   2  16       10.55       12.60      2.29 o
  -4   2  16      334.96      324.33      9.10 o
  -3   2  16       38.63       51.39      3.73 o
  -2   2  16       23.88       24.76      2.60 o
  -1   2  16       53.10       47.37      3.45 o
   0   2  16      230.06      214.81      8.05 o
   1   2  16        4.99        8.30      1.81 o
   2   2  16       36.09       42.04      3.13 o
   3   2  16       90.53       83.06      4.47 o
   4   2  16       32.42       30.20      3.26 o
   5   2  16       21.92       24.37      2.97 o
   6   2  16        0.07        9.08      2.68 o
  -8   3  16        3.58        5.63      1.78 o
  -7   3  16        4.12        8.74      1.71 o
  -6   3  16        4.69        7.55      1.79 o
  -5   3  16       60.97       64.85      3.88 o
  -4   3  16        0.83        2.25      1.19 o
  -3   3  16        0.44        4.04      1.63 o
  -2   3  16        7.66        8.55      1.69 o
  -1   3  16        5.10        1.80      1.16 o
   0   3  16        8.90       10.78      1.82 o
   1   3  16      241.67      218.21      6.74 o
   2   3  16       86.36       67.98      3.50 o
   3   3  16        9.10       11.58      1.89 o
   4   3  16        8.41       11.41      2.19 o
   5   3  16        2.63        3.17      1.54 o
  -8   4  16        1.07        4.34      1.93 o
  -7   4  16        2.13        5.07      1.55 o
  -6   4  16        3.69        5.54      1.63 o
  -5   4  16       16.37       19.95      2.53 o
  -4   4  16        3.25        7.20      1.80 o
  -3   4  16        0.07        2.69      1.56 o
  -2   4  16        0.28        1.73      1.63 o
  -1   4  16        5.89        5.22      1.71 o
   0   4  16       17.18       13.71      2.20 o
   1   4  16       10.81       11.31      2.04 o
   2   4  16       68.54       63.12      3.54 o
   3   4  16       71.80       68.82      5.15 o
   4   4  16        1.73        1.46      1.58 o
  -6   5  16       11.36       10.90      2.55 o
  -5   5  16        0.33        1.78      1.74 o
  -4   5  16       35.44       39.48      4.23 o
  -3   5  16        0.17        2.20      1.57 o
  -2   5  16        2.96        0.10      1.62 o
  -1   5  16        1.21        4.90      2.19 o
   0   5  16       29.02       28.04      3.10 o
   1   5  16       10.38       14.13      2.39 o
   2   5  16       32.93       32.51      3.06 o
   3   5  16       27.47       28.26      3.56 o
  -4   6  16        1.56        5.95      4.57 o
  -3   6  16       30.84       31.35      4.63 o
  -2   6  16        9.11       16.23      5.50 o
  -1   6  16        0.60       -0.22      3.93 o
   0   6  16        0.29        1.22      3.21 o
   1   6  16        0.85        2.35      2.73 o
  -9   0  17        3.89        8.29      3.29 o
  -7   0  17       29.59       31.68      4.50 o
  -5   0  17        1.36        0.59      2.15 o
  -3   0  17       55.34       58.14      6.34 o
  -1   0  17      300.04      287.75     13.59 o
   1   0  17       56.10       62.53      6.87 o
   3   0  17        0.61        1.47      2.76 o
   5   0  17        0.06        1.68      2.41 o
  -9   1  17        2.86        7.78      2.14 o
  -8   1  17        3.08        5.94      1.82 o
  -7   1  17       44.16       44.65      3.75 o
  -6   1  17        2.17        1.37      1.55 o
  -5   1  17        0.06        1.87      1.68 o
  -4   1  17       53.32       46.44      4.14 o
  -3   1  17        1.48        2.02      1.74 o
  -2   1  17      156.48      158.22      7.15 o
  -1   1  17      802.71      781.28     15.64 o
   0   1  17        6.68        7.34      2.05 o
   1   1  17      111.76      112.71      6.26 o
   2   1  17       78.37       77.57      4.39 o
   3   1  17      467.36      453.97     11.76 o
   4   1  17        6.05        5.32      1.99 o
   5   1  17       13.19       14.42      2.32 o
   6   1  17        0.78        3.95      3.96 o
  -9   2  17        0.11        5.36      2.77 o
  -8   2  17        0.00        2.78      1.47 o
  -7   2  17       29.22       25.38      2.67 o
  -6   2  17        2.19        3.93      1.66 o
  -5   2  17       32.08       33.03      3.18 o
  -4   2  17        9.55       10.63      1.91 o
  -3   2  17      535.79      497.57     13.17 o
  -2   2  17        9.59        7.56      1.63 o
  -1   2  17        2.43        3.28      1.72 o
   0   2  17       66.04       68.22      4.76 o
   1   2  17        1.49        1.64      1.92 o
   2   2  17        0.00        0.59      1.29 o
   3   2  17       87.23       77.15      4.43 o
   4   2  17        2.74        5.70      1.66 o
   5   2  17       51.61       48.23      4.06 o
  -8   3  17        2.61        3.53      2.53 o
  -7   3  17       19.52       23.03      2.90 o
  -6   3  17        4.76        6.30      1.53 o
  -5   3  17        1.10        4.74      1.63 o
  -4   3  17        0.02        0.89      1.27 o
  -3   3  17        4.82        8.59      1.99 o
  -2   3  17      119.85      100.62      5.18 o
  -1   3  17       99.84       83.37      4.69 o
   0   3  17      100.11       97.85      4.79 o
   1   3  17        6.11       11.32      2.53 o
   2   3  17       68.79       74.01      4.32 o
   3   3  17       25.77       19.52      2.38 o
   4   3  17       27.17       24.33      2.81 o
   5   3  17        6.56        5.79      1.91 o
  -7   4  17        0.74        1.92      1.95 o
  -6   4  17        0.92       -1.32      2.87 o
  -5   4  17        5.67        7.44      3.07 o
  -4   4  17        0.21        2.16      1.78 o
  -3   4  17        0.01        2.26      2.44 o
  -2   4  17        2.66        3.14      1.91 o
  -1   4  17        9.94       14.80      2.40 o
   0   4  17        2.85        5.15      1.76 o
   1   4  17        0.07        1.53      2.08 o
   2   4  17       16.18       15.32      2.09 o
   3   4  17        0.08        1.29      2.40 o
   4   4  17        2.39        2.21      1.48 o
  -6   5  17        1.16       -1.47      2.10 o
  -5   5  17        7.65       10.84      2.90 o
  -4   5  17        2.17       10.71      2.57 o
  -3   5  17       65.89       73.24      5.75 o
  -2   5  17       12.61       15.02      2.67 o
  -1   5  17        7.90       10.44      2.66 o
   0   5  17       11.74       12.99      2.78 o
   1   5  17        0.05        0.91      1.60 o
   2   5  17        2.22        1.27      2.13 o
  -3   6  17        3.24        2.37      2.97 o
  -2   6  17       13.07       14.49      6.13 o
  -1   6  17       18.63       38.30      8.85 o
  -8   0  18       18.94       17.12      3.77 o
  -6   0  18        1.86        3.23      2.68 o
  -4   0  18      167.39      163.78     11.06 o
  -2   0  18      222.76      206.90     11.77 o
   0   0  18      283.45      278.61     14.09 o
   2   0  18       90.16       97.08      7.13 o
   4   0  18        8.96       13.32      3.37 o
  -9   1  18        4.53        0.53      2.19 o
  -8   1  18        5.15        3.48      1.73 o
  -7   1  18        1.75        4.74      1.71 o
  -6   1  18       27.51       32.48      3.86 o
  -5   1  18       22.96       24.67      3.34 o
  -4   1  18        6.87        5.16      2.41 o
  -3   1  18       17.64       13.36      2.53 o
  -2   1  18      579.81      548.11     13.57 o
  -1   1  18      396.62      397.29     11.69 o
   0   1  18        1.63        1.50      1.69 o
   1   1  18        0.16       -1.23      1.95 o
   2   1  18       19.97       21.53      2.50 o
   3   1  18        0.08        3.18      1.87 o
   4   1  18        0.12        3.40      2.13 o
   5   1  18       14.72       14.17      2.39 o
  -8   2  18        0.21        1.57      1.76 o
  -7   2  18        4.61        8.25      1.74 o
  -6   2  18       29.57       32.11      3.46 o
  -5   2  18       26.64       27.93      3.17 o
  -4   2  18        0.02        2.94      1.65 o
  -3   2  18      103.97      101.33      5.41 o
  -2   2  18       66.53       48.94      4.20 o
  -1   2  18      142.97      129.49      6.73 o
   0   2  18        4.53        7.19      2.11 o
   1   2  18       17.13       17.47      2.83 o
   2   2  18       89.43       94.58      5.37 o
   3   2  18       34.51       43.38      3.30 o
   4   2  18        1.08        2.07      1.54 o
   5   2  18        1.30        5.50      2.00 o
  -8   3  18       41.29       39.45      4.54 o
  -7   3  18        2.49        6.49      2.04 o
  -6   3  18       19.77       20.40      2.78 o
  -5   3  18        7.44       10.46      2.07 o
  -4   3  18       33.46       39.18      3.59 o
  -3   3  18        2.98        5.62      1.69 o
  -2   3  18       35.37       30.46      3.07 o
  -1   3  18       16.97       11.17      2.07 o
   0   3  18       35.80       27.00      2.67 o
   1   3  18       89.33       78.59      4.84 o
   2   3  18        0.26        0.98      1.38 o
   3   3  18        6.45        8.96      1.79 o
   4   3  18       11.25       17.48      2.51 o
  -7   4  18       26.72       32.00      3.90 o
  -6   4  18       21.33       27.15      3.96 o
  -5   4  18        0.56        4.27      2.64 o
  -4   4  18       10.73       15.09      3.22 o
  -3   4  18        3.93        2.92      1.97 o
  -2   4  18        6.13        6.54      2.75 o
  -1   4  18      176.69      170.80      7.19 o
   0   4  18       82.02       66.70      4.63 o
   1   4  18       47.67       48.00      3.88 o
   2   4  18        1.22        3.52      1.89 o
   3   4  18       12.62       16.41      2.97 o
  -5   5  18       26.87       28.03      4.66 o
  -4   5  18        1.15        7.84      2.76 o
  -3   5  18        0.13        5.86      2.27 o
  -2   5  18       11.11       15.08      3.10 o
  -1   5  18        5.00        5.10      2.00 o
   0   5  18        0.12        3.97      3.04 o
   1   5  18        9.45        8.21      2.13 o
  -7   0  19        2.13        4.88      3.59 o
  -5   0  19       14.33       16.98      4.32 o
  -3   0  19       40.95       36.60      5.70 o
  -1   0  19       64.59       57.37      6.76 o
   1   0  19     1158.80     1151.92     29.63 o
   3   0  19        0.95        4.98      2.61 o
   5   0  19       32.72       39.39      9.67 o
  -8   1  19        0.27        1.63      1.73 o
  -7   1  19        1.62        1.68      1.99 o
  -6   1  19       15.25       17.56      3.18 o
  -5   1  19       66.36       66.86      5.23 o
  -4   1  19        8.88        4.67      2.07 o
  -3   1  19       19.71       21.44      4.22 o
  -2   1  19       35.69       37.18      3.85 o
  -1   1  19      243.45      233.77      9.28 o
   0   1  19       20.58       20.89      3.05 o
   1   1  19       23.07       20.66      3.20 o
   2   1  19       11.82       12.77      2.36 o
   3   1  19        0.34        1.56      1.40 o
   4   1  19        1.73        6.14      2.06 o
   5   1  19        2.58       10.91      6.39 o
  -8   2  19        0.13        3.49      1.61 o
  -7   2  19        0.52        3.15      1.62 o
  -6   2  19       22.90       20.14      2.82 o
  -5   2  19       24.81       19.80      3.47 o
  -4   2  19        0.02        1.06      1.76 o
  -3   2  19      133.76      129.78      6.97 o
  -2   2  19       96.73       95.37      5.97 o
  -1   2  19        0.17        1.62      1.55 o
   0   2  19       28.27       22.83      3.12 o
   1   2  19       25.67       27.49      3.44 o
   2   2  19        0.07        2.38      1.65 o
   3   2  19        5.92        6.57      2.05 o
   4   2  19        1.49        3.77      1.82 o
  -7   3  19       11.69        7.70      2.37 o
  -6   3  19       28.55       28.56      3.10 o
  -5   3  19       79.95       84.20      5.29 o
  -4   3  19        5.73        5.60      1.69 o
  -3   3  19        0.01        2.15      1.63 o
  -2   3  19        0.01       -0.03      1.73 o
  -1   3  19        5.18        3.05      1.78 o
   0   3  19       57.90       48.80      3.98 o
   1   3  19       27.47       30.87      3.36 o
   2   3  19        5.97        1.73      1.89 o
   3   3  19        1.35        2.91      1.78 o
  -6   4  19       19.29       19.26      3.64 o
  -5   4  19       15.07       18.95      3.53 o
  -4   4  19        0.26        4.79      2.41 o
  -3   4  19        6.33        9.82      3.27 o
  -2   4  19       57.33       64.66      5.48 o
  -1   4  19       15.01       13.95      3.10 o
   0   4  19        4.56        6.03      1.94 o
   1   4  19       20.93       16.22      2.49 o
   2   4  19        0.50        2.93      2.06 o
  -4   5  19       14.16       16.66      4.33 o
  -3   5  19        8.37       15.75      3.05 o
  -2   5  19        2.13        5.81      3.03 o
  -1   5  19        2.93        1.72      2.04 o
   0   5  19        0.09       -1.89      2.09 o
  -8   0  20       18.18       17.11      3.83 o
  -6   0  20       12.10       11.97      3.51 o
  -4   0  20       35.36       32.37      5.25 o
  -2   0  20       37.61       37.20      5.52 o
   0   0  20       42.81       42.71      6.17 o
   2   0  20        6.13        4.69      3.18 o
   4   0  20       33.41       41.84      5.37 o
  -8   1  20        1.23        1.32      1.81 o
  -7   1  20        2.09        2.47      1.76 o
  -6   1  20       29.98       36.71      4.47 o
  -5   1  20        0.54        2.83      2.02 o
  -4   1  20        0.25        0.89      1.86 o
  -3   1  20       94.61       90.15      6.05 o
  -2   1  20        7.55        8.35      2.06 o
  -1   1  20        0.95        5.13      3.07 o
   0   1  20      158.93      159.89      7.99 o
   1   1  20       15.53       21.44      3.25 o
   2   1  20        1.12       -0.31      2.81 o
   3   1  20        5.22        7.55      1.88 o
   4   1  20       27.65       36.29      3.64 o
  -7   2  20        0.41        1.69      1.71 o
  -6   2  20        0.96        1.44      1.84 o
  -5   2  20       13.68        9.41      2.23 o
  -4   2  20      213.28      200.37      9.00 o
  -3   2  20       29.89       33.98      3.78 o
  -2   2  20       11.87       10.56      2.27 o
  -1   2  20        1.16        2.80      1.99 o
   0   2  20       38.58       38.83      4.13 o
   1   2  20       21.08       26.94      3.74 o
   2   2  20       10.81       11.49      2.57 o
   3   2  20        0.50        5.64      2.18 o
  -7   3  20       10.06       11.79      2.71 o
  -6   3  20       19.30       15.96      3.19 o
  -5   3  20       51.28       50.02      4.23 o
  -4   3  20        3.22        3.88      1.98 o
  -3   3  20       64.70       60.68      4.47 o
  -2   3  20        1.41       -1.45      1.45 o
  -1   3  20       46.89       48.63      4.54 o
   0   3  20        0.36        4.08      1.78 o
   1   3  20       40.80       37.73      3.64 o
   2   3  20        5.68        6.74      2.02 o
   3   3  20        5.74        8.15      2.12 o
  -5   4  20        2.74        5.76      2.82 o
  -4   4  20        0.04        2.11      1.90 o
  -3   4  20        4.57        3.46      3.54 o
  -2   4  20        0.88        6.20      2.49 o
  -1   4  20        6.02        5.51      2.08 o
   0   4  20        1.86        0.55      1.46 o
   1   4  20        0.12        6.06      2.32 o
  -7   0  21       62.21       55.45      7.62 o
  -5   0  21        0.11        2.56      6.97 o
  -3   0  21       33.73       39.24      6.01 o
  -1   0  21        4.31        2.54      3.42 o
   1   0  21        0.42       -1.11      2.48 o
   3   0  21        1.46        3.13      3.52 o
  -7   1  21        0.19       -0.01      1.84 o
  -6   1  21       18.20       19.75      3.54 o
  -5   1  21       10.40        9.69      2.68 o
  -4   1  21       86.30       86.47      6.28 o
  -3   1  21        8.51       10.64      2.66 o
  -2   1  21       10.95       15.22      2.79 o
  -1   1  21      151.77      149.57      7.87 o
   0   1  21        9.18       13.23      2.83 o
   1   1  21        3.57        5.79      2.73 o
   2   1  21       38.67       46.90      4.88 o
   3   1  21        0.18        3.22      2.01 o
  -7   2  21        1.66        1.10      2.44 o
  -6   2  21        5.94       10.48      2.67 o
  -5   2  21        7.11       13.28      3.04 o
  -4   2  21        2.34        4.46      2.03 o
  -3   2  21      203.19      169.94      8.43 o
  -2   2  21       12.66       10.23      2.45 o
  -1   2  21        2.87        3.34      1.78 o
   0   2  21        7.70        7.32      2.83 o
   1   2  21        2.05        1.62      1.93 o
   2   2  21       25.50       36.73      3.83 o
   3   2  21        0.02        2.81      2.33 o
  -6   3  21        1.35        0.08      4.40 o
  -5   3  21        4.08        3.06      1.76 o
  -4   3  21       25.61       25.76      3.16 o
  -3   3  21        0.80        3.03      3.39 o
  -2   3  21        7.92        7.37      2.30 o
  -1   3  21       23.49       20.82      3.15 o
   0   3  21        0.37        5.11      2.08 o
   1   3  21        0.72        4.42      1.64 o
   2   3  21       10.46       11.66      2.37 o
  -4   4  21        0.65        2.95      2.93 o
  -3   4  21        0.03        7.80      2.87 o
  -2   4  21        0.27        2.49      2.44 o
  -1   4  21        1.08        1.64      2.00 o
   0   4  21        2.57        3.88      2.74 o
  -6   0  22        3.87        4.89      2.89 o
  -4   0  22       62.83       58.42      7.55 o
  -2   0  22      125.45      139.97     11.09 o
   0   0  22       14.59       17.07      6.84 o
   2   0  22       15.32       25.36      5.47 o
  -7   1  22        0.00        3.36      2.95 o
  -6   1  22        6.69        8.82      2.59 o
  -5   1  22        1.76        6.03      2.37 o
  -4   1  22       13.38       21.10      3.57 o
  -3   1  22        0.07        0.43      2.01 o
  -2   1  22        8.25        6.68      2.10 o
  -1   1  22       30.78       32.06      3.93 o
   0   1  22        0.23        2.28      1.76 o
   1   1  22        0.82        1.88      1.77 o
   2   1  22       33.56       45.36      4.99 o
  -6   2  22        0.69        1.88      2.32 o
  -5   2  22       38.31       45.86      4.92 o
  -4   2  22        2.85        5.59      1.96 o
  -3   2  22       15.52       16.98      3.02 o
  -2   2  22        6.06       16.69      2.95 o
  -1   2  22       18.20       16.54      3.02 o
   0   2  22        2.72        1.34      1.68 o
   1   2  22        4.23        6.07      2.37 o
   2   2  22        1.02        4.73      5.10 o
  -5   3  22       14.12       15.82      9.33 o
  -4   3  22       18.78       25.63      3.62 o
  -3   3  22        3.17        0.50      2.17 o
  -2   3  22        8.41       10.24      2.76 o
  -1   3  22        0.47        2.48      1.66 o
   0   3  22        0.06        4.22      1.90 o
   1   3  22        9.96       10.06      2.94 o
  -5   0  23       14.43       20.75      5.00 o
  -3   0  23       69.42       86.32      9.32 o
  -1   0  23        1.79        6.53      3.41 o
   1   0  23       46.58       54.62      7.57 o
  -6   1  23        3.51        7.15      3.73 o
  -5   1  23       49.70       44.31      4.92 o
  -4   1  23        5.51       10.19      2.60 o
  -3   1  23        0.28        3.52      2.69 o
  -2   1  23        4.82        6.19      2.00 o
  -1   1  23       15.81       23.07      3.59 o
   0   1  23        0.11       -0.24      2.44 o
   1   1  23        1.13        4.79      2.11 o
  -5   2  23        2.11        3.02      2.80 o
  -4   2  23        0.03        1.13      2.04 o
  -3   2  23       27.65       29.98      4.10 o
  -2   2  23       16.55       19.40      3.40 o
  -1   2  23        5.96        6.98      2.60 o
   0   2  23       61.34       70.73      5.90 o
  -3   3  23       11.97        9.39      2.91 o
  -2   3  23        7.02       11.17      3.41 o
  -1   3  23        7.43       12.29      3.97 o
  -4   0  24        6.60       18.90      5.00 o
  -2   0  24       81.62       82.24      9.28 o
   0   0  24        0.73       13.66      6.96 o
  -4   1  24        0.14        6.51      3.07 o
  -3   1  24        1.81        2.40      1.97 o
  -2   1  24        2.89        2.58      2.29 o
  -1   1  24        5.82       10.77      2.91 o
   0   1  24       17.56       11.09      3.92 o
  -3   2  24        0.81       -0.79      2.25 o
  -2   2  24        0.01        0.93      2.27 o
 
